# Supplementary material for: Ganglion cells and displaced amacrine cells density in the retina of the collared peccary (Pecari tajacu)
Source: PLoS One. 2020 Oct 1;15(10):e0239719. doi: 10.1371/journal.pone.0239719 (PMC7529232; doi:10.1371/journal.pone.0239719)
Supplement: S1 Dataset — (XLSX) [file pone.0239719.s001.xlsx]

## Sheet: M+5
X	Y	Ganglion cells	Amacrine	Total	% Ganglion	% amacrine
88.7	9.4	375	2700	3075	12.1951	87.8049
88	10.1	325	2200	2525	12.8713	87.1287
87.3	10.8	350	2125	2475	14.1414	85.8586
86.6	11.6	600	1900	2500	24	76
86	12.4	700	2400	3100	22.5806	77.4194
85.5	13.3	600	2300	2900	20.6897	79.3103
84.9	14.2	1900	3000	4900	38.7755	61.2245
84.4	15.1	1900	3100	5000	38	62
84	16	1100	3100	4200	26.1905	73.8095
83.6	17.9	1100	2300	3400	32.3529	67.6471
82.8	20	1500	2600	4100	36.5854	63.4146
82.8	21	2000	2800	4800	41.6667	58.3333
82.8	22	1200	2800	4000	30	70
82.7	23	1500	2800	4300	34.8837	65.1163
82.7	24	1100	2500	3600	30.5556	69.4444
82.8	25.1	1800	2600	4400	40.9091	59.0909
82.9	26.1	2800	2100	4900	57.1429	42.8571
83	27.1	5450	2050	7500	72.6667	27.3333
83.4	28.1	4200	1300	5500	76.3636	23.6364
83.8	28.9	1900	1900	3800	50	50
84.8	30.6	1200	2500	3700	32.4324	67.5676
85.3	31.5	1700	2200	3900	43.5897	56.4103
85.7	32.3	1100	2300	3400	32.3529	67.6471
86.2	33.2	1400	2500	3900	35.8974	64.1026
86.7	34	1400	2300	3700	37.8378	62.1622
87.3	34.9	1300	2200	3500	37.1429	62.8571
87.9	35.7	1300	2000	3300	39.3939	60.6061
88.6	36.4	800	2300	3100	25.8065	74.1935
89.3	37.1	900	2700	3600	25	75
90	37.8	1400	2500	3900	35.8974	64.1026
90.8	38.3	500	2025	2525	19.802	80.198
93.8	40.1	1000	2200	3200	31.25	68.75
94.7	40.6	125	1625	1750	7.14286	92.8571

## Sheet: M+10
X	Y	Ganglion cells	Amacrine	Total	% Ganglion	% amacrine
88.1	9.6	300	2400	2700	11.1111	88.8889
87.2	10.1	300	1900	2200	13.6364	86.3636
86.3	10.7	225	2425	2650	8.49057	91.5094
85.4	11.2	700	2800	3500	20	80
84.6	11.8	600	2600	3200	18.75	81.25
83.8	12.5	800	2900	3700	21.6216	78.3784
83.2	13.3	1100	2700	3800	28.9474	71.0526
82.5	14.1	800	2800	3600	22.2222	77.7778
81.8	14.9	1100	2900	4000	27.5	72.5
81.2	15.7	1200	2900	4100	29.2683	70.7317
80.6	16.6	1100	2700	3800	28.9474	71.0526
78	22.3	600	2700	3300	18.1818	81.8182
78	23.3	500	2150	2650	18.8679	81.1321
78	24.3	500	1800	2300	21.7391	78.2609
78	25.3	600	2500	3100	19.3548	80.6452
78	26.3	700	2500	3200	21.875	78.125
78.1	27.3	800	2500	3300	24.2424	75.7576
78.3	28.4	850	2950	3800	22.3684	77.6316
78.6	29.3	800	2400	3200	25	75
79.1	30.2	1200	2600	3800	31.5789	68.4211
79.6	31.1	800	2500	3300	24.2424	75.7576
80	31.9	1200	2500	3700	32.4324	67.5676
80.6	32.7	900	2300	3200	28.125	71.875
81.2	33.6	700	2600	3300	21.2121	78.7879
81.8	34.4	500	2300	2800	17.8571	82.1429
82.5	35.1	775	2400	3175	24.4094	75.5906
83.1	35.9	1000	2700	3700	27.027	72.973
83.8	36.6	600	2500	3100	19.3548	80.6452
85.3	37.8	800	2800	3600	22.2222	77.7778
86.2	38.3	700	1300	2000	35	65
87.1	38.7	400	1825	2225	17.9775	82.0225
88	39.2	200	1950	2150	9.30233	90.6977
88.6	39.6	225	2000	2225	10.1124	89.8876
89.8	39.9	250	1625	1875	13.3333	86.6667
94	40.9	175	1950	2125	8.23529	91.7647
95	41	0	2525	2525	0	100

## Sheet: M-5
X	Y	Ganglion cells	Amacrine	Total	% Ganglion	% amacrine
X	Y	Ganglion cells	Amacrine	Total	% Ganglion	% amacrine
89.2	9.4	300	400	700	42.8571	57.1429
89.9	10.1	375	2175	2550	14.7059	85.2941
90.4	11	400	2050	2450	16.3265	83.6735
90.8	11.9	600	2100	2700	22.2222	77.7778
91.2	12.9	600	2400	3000	20	80
91.5	13.9	700	2900	3600	19.4444	80.5556
91.8	14.8	1000	2400	3400	29.4118	70.5882
92	15.9	1800	2400	4200	42.8571	57.1429
92.1	16.9	1200	2400	3600	33.3333	66.6667
92	17.9	900	2700	3600	25	75
92	18.9	1000	2500	3500	28.5714	71.4286
91.9	19.9	1200	2700	3900	30.7692	69.2308
91.9	20.9	1100	2400	3500	31.4286	68.5714
92	22	1700	2600	4300	39.5349	60.4651
92.1	23	1600	3100	4700	34.0426	65.9574
92.3	24	3400	2800	6200	54.8387	45.1613
92.8	24.8	3800	2600	6400	59.375	40.625
93.2	25.8	1800	2900	4700	38.2979	61.7021
95.1	29.3	900	2300	3200	28.125	71.875
95.5	30.2	1000	2600	3600	27.7778	72.2222
95.8	31.3	800	2600	3400	23.5294	76.4706
96.1	32	800	2900	3700	21.6216	78.3784
96.4	33	900	2500	3400	26.4706	73.5294
96.6	34	800	2700	3500	22.8571	77.1429
96.7	35	900	2500	3400	26.4706	73.5294
96.8	36	800	2900	3700	21.6216	78.3784
96.8	37	500	1700	2200	22.7273	77.2727
96.8	38	500	1900	2400	20.8333	79.1667
96.5	39.5	350	1625	1975	17.7215	82.2785
96.1	40.4	100	2050	2150	4.65116	95.3488

## Sheet: M-10
X	Y	Ganglion cells	Amacrine	Total	% Ganglion	% amacrine
X	Y	Ganglion cells	Amacrine	Total	% Ganglion	% amacrine
89.5	9.3	150	2325	2475	6.06061	93.9394
90.2	10	500	1700	2200	22.7273	77.2727
91	10.7	550	2150	2700	20.3704	79.6296
91.7	11.5	600	1800	2400	25	75
92.3	12.2	425	2900	3325	12.782	87.218
93	13	500	2900	3400	14.7059	85.2941
93.5	13.9	675	2450	3125	21.6	78.4
94	14.8	1100	2500	3600	30.5556	69.4444
97	21.3	1100	2700	3800	28.9474	71.0526
97.3	22.2	1600	2700	4300	37.2093	62.7907
97.7	23.2	2500	2500	5000	50	50
98	24.1	2900	2800	5700	50.8772	49.1228
98.4	25.1	1800	2500	4300	41.8605	58.1395
99.2	27.9	1300	2300	3600	36.1111	63.8889
99.3	28.9	800	2300	3100	25.8065	74.1935
99.3	29.9	1200	2600	3800	31.5789	68.4211
99.2	30.8	1400	2000	3400	41.1765	58.8235
99.1	31.8	1200	2300	3500	34.2857	65.7143
99	32.8	900	2400	3300	27.2727	72.7273
98.8	33.8	600	2800	3400	17.6471	82.3529
98.6	34.7	900	1700	2600	34.6154	65.3846
98.3	35.7	700	2000	2700	25.9259	74.0741
98	36.6	425	1725	2150	19.7674	80.2326
97.6	37.5	300	1275	1575	19.0476	80.9524
97.2	38.4	500	2400	2900	17.2414	82.7586
96.5	40.2	225	2175	2400	9.375	90.625

## Sheet: M-15
X	Y	Ganglion cells	Amacrine	Total	% Ganglion	% amacrine
X	Y	Ganglion cells	Amacrine	Total	% Ganglion	% amacrine
89.5	9.3	225	2575	2800	8.03571	91.9643
90.2	10	500	1700	2200	22.7273	77.2727
91	10.7	400	2050	2450	16.3265	83.6735
91.7	11.5	600	2200	2800	21.4286	78.5714
92.3	12.2	525	2500	3025	17.3554	82.6446
93	13	600	1700	2300	26.087	73.913
93.5	13.9	700	2500	3200	21.875	78.125
94	14.8	650	2450	3100	20.9677	79.0323
97	21.3	600	2100	2700	22.2222	77.7778
97.3	22.2	800	2500	3300	24.2424	75.7576
97.7	23.2	1500	2300	3800	39.4737	60.5263
98	24.1	2100	2900	5000	42	58
98.4	25.1	3200	2800	6000	53.3333	46.6667
99.2	27.9	1900	3000	4900	38.7755	61.2245
99.3	28.9	1400	2600	4000	35	65
99.3	29.9	1400	1800	3200	43.75	56.25
99.2	30.8	900	2100	3000	30	70
99.1	31.8	600	2250	2850	21.0526	78.9474
99	32.8	900	2600	3500	25.7143	74.2857
98.8	33.8	600	1900	2500	24	76
98.6	34.7	625	2075	2700	23.1481	76.8519
98.3	35.7	800	1200	2000	40	60
98	36.6	500	1350	1850	27.027	72.973
97.6	37.5	600	1500	2100	28.5714	71.4286
97.2	38.4	400	1825	2225	17.9775	82.0225
96.5	40.2	300	1625	1925	15.5844	84.4156
		425	1800	2225	19.1011	80.8989
		200	1925	2125	9.41176	90.5882
		100	2825	2925	3.4188	96.5812

## Sheet: M-20
X	Y	Ganglion cells	Amacrine	Total	% Ganglion	% amacrine
X	Y	Ganglion cells	Amacrine	Total	% Ganglion	% amacrine
89.5	9.3	300	2175	2475	12.1212	87.8788
90.2	10	700	1800	2500	28	72
91	10.7	400	2500	2900	13.7931	86.2069
91.7	11.5	525	2225	2750	19.0909	80.9091
92.3	12.2	425	2150	2575	16.5049	83.4951
93	13	500	1600	2100	23.8095	76.1905
93.5	13.9	325	1850	2175	14.9425	85.0575
94	14.8	325	2300	2625	12.381	87.619
97	21.3	500	2625	3125	16	84
97.3	22.2	600	2600	3200	18.75	81.25
97.7	23.2	500	2900	3400	14.7059	85.2941
98	24.1	600	2300	2900	20.6897	79.3103
98.4	25.1	850	2600	3450	24.6377	75.3623
99.2	27.9	1100	2900	4000	27.5	72.5
99.3	28.9	700	2600	3300	21.2121	78.7879
99.3	29.9	800	1600	2400	33.3333	66.6667
99.2	30.8	600	2200	2800	21.4286	78.5714
99.1	31.8	700	2050	2750	25.4545	74.5455
99	32.8	500	2200	2700	18.5185	81.4815
98.8	33.8	800	1900	2700	29.6296	70.3704
98.6	34.7	800	2100	2900	27.5862	72.4138
98.3	35.7	800	1500	2300	34.7826	65.2174
98	36.6	900	1400	2300	39.1304	60.8696
97.6	37.5	475	1775	2250	21.1111	78.8889
97.2	38.4	600	2800	3400	17.6471	82.3529
96.5	40.2	500	2100	2600	19.2308	80.7692
		450	1800	2250	20	80
		375	2300	2675	14.0187	85.9813
		225	1700	1925	11.6883	88.3117

## Sheet: M O
X	Y	Ganglion cells	Amacrine	Total	% Ganglion	% amacrine
X	Y	Ganglion cells	Amacrine	Total	% Ganglion	% amacrine
89.5	9.3	375	1850	2225	16.8539	83.1461
90.2	10	500	2250	2750	18.1818	81.8182
91	10.7	500	1500	2000	25	75
91.7	11.5	495	2350	2845	17.3989	82.6011
92.3	12.2	500	2525	3025	16.5289	83.4711
93	13	600	2700	3300	18.1818	81.8182
93.5	13.9	900	2800	3700	24.3243	75.6757
94	14.8	1200	2700	3900	30.7692	69.2308
97	21.3	1200	2700	3900	30.7692	69.2308
97.3	22.2	1000	2800	3800	26.3158	73.6842
97.7	23.2	700	2700	3400	20.5882	79.4118
98	24.1	700	2700	3400	20.5882	79.4118
98.4	25.1	700	2700	3400	20.5882	79.4118
99.2	27.9	1000	3000	4000	25	75
99.3	28.9	1400	3100	4500	31.1111	68.8889
99.3	29.9	1200	2600	3800	31.5789	68.4211
99.2	30.8	800	2700	3500	22.8571	77.1429
99.1	31.8	1400	2900	4300	32.5581	67.4419
99	32.8	1000	2700	3700	27.027	72.973
98.8	33.8	1600	2600	4200	38.0952	61.9048
98.6	34.7	900	2600	3500	25.7143	74.2857
98.3	35.7	625	1950	2575	24.2718	75.7282
98	36.6	275	2250	2525	10.8911	89.1089
97.6	37.5	125	1650	1775	7.04225	92.9577

## Sheet: P O
X	Y	Ganglion cells	Amacrine	Total	% Ganglion	% amacrine
X	Y	Ganglion cells	Amacrine	Total	% Ganglion	% amacrine
89.5	9.3	850	2600	3450	24.6377	75.3623
90.2	10	1800	2500	4300	41.8605	58.1395
91	10.7	2400	2600	5000	48	52
91.7	11.5	2300	2100	4400	52.2727	47.7273
92.3	12.2	3100	2600	5700	54.386	45.614
93	13	3200	2800	6000	53.3333	46.6667
93.5	13.9	3600	2900	6500	55.3846	44.6154
94	14.8	3200	2500	5700	56.1404	43.8596
97	21.3	2400	1900	4300	55.814	44.186
97.3	22.2	2800	2500	5300	52.8302	47.1698
97.7	23.2	2900	2800	5700	50.8772	49.1228
98	24.1	2600	2000	4600	56.5217	43.4783
98.4	25.1	2200	2600	4800	45.8333	54.1667
99.2	27.9	4000	2900	6900	57.971	42.029
99.3	28.9	4600	2700	7300	63.0137	36.9863
99.3	29.9	3400	2800	6200	54.8387	45.1613
99.2	30.8	3100	2600	5700	54.386	45.614
99.1	31.8	2400	2400	4800	50	50
99	32.8	2400	2400	4800	50	50
98.8	33.8	2200	2300	4500	48.8889	51.1111
98.6	34.7	1100	2100	3200	34.375	65.625
98.3	35.7	2800	2300	5100	54.902	45.098
98	36.6	4400	1400	5800	75.8621	24.1379
97.6	37.5	5450	2050	7500	72.6667	27.3333
97.2	38.4	6700	1100	7800	85.8974	14.1026
96.5	40.2	4900	700	5600	87.5	12.5
		3300	2000	5300	62.2642	37.7358
		2400	2700	5100	47.0588	52.9412
		850	2950	3800	22.3684	77.6316
		300	2250	2550	11.7647	88.2353

## Sheet: D.A.T
X	Y	Ganglion cells	Amacrine	Total	% Ganglion	% amacrine
97.25	33.75	3000	1200	4200	71.4286	28.5714
97	33.75	3500	1500	5000	70	30
96.75	33.75	3800	1500	5300	71.6981	28.3019
96.5	33.75	3900	1400	5300	73.5849	26.4151
96.25	33.75	3900	1600	5500	70.9091	29.0909
97.25	34	3300	1400	4700	70.2128	29.7872
97	34	4600	1100	5700	80.7018	19.2982
96.75	34	5700	1300	7000	81.4286	18.5714
96.5	34	5600	1500	7100	78.8732	21.1268
96.25	34	4400	1200	5600	78.5714	21.4286
96	34	4500	1300	5800	77.5862	22.4138
95.75	34	3400	1500	4900	69.3878	30.6122
97.25	34.25	3800	1500	5300	71.6981	28.3019
96.75	34.25	6800	1400	8200	82.9268	17.0732
96.25	34.25	4900	1100	6000	81.6667	18.3333
97.5	34.3	2700	2900	5600	48.2143	51.7857
97	34.3	3200	2100	5300	60.3774	39.6226
96.5	34.3	3900	1600	5500	70.9091	29.0909
96	34.3	3400	1800	5200	65.3846	34.6154
95.5	34.3	2700	2500	5200	51.9231	48.0769
95	34.3	3000	2900	5900	50.8475	49.1525
97.25	34.5	4200	2000	6200	67.7419	32.2581
97	34.5	5500	1300	6800	80.8824	19.1176
96.75	34.5	6800	1700	8500	80	20
96.5	34.5	5900	900	6800	86.7647	13.2353
96.25	34.5	6700	1300	8000	83.75	16.25
96	34.5	5400	1800	7200	75	25
95.75	34.5	4000	1000	5000	80	20
97.5	34.7	3500	2400	5900	59.322	40.678
97.25	34.75	4300	1800	6100	70.4918	29.5082
96.25	34.75	6400	1400	7800	82.0513	17.9487
95.75	34.75	5700	1500	7200	79.1667	20.8333
97	34.8	4000	1500	5500	72.7273	27.2727
96.5	34.8	5800	2400	8200	70.7317	29.2683
96	34.7	5400	1100	6500	83.0769	16.9231
95.5	34.6	4900	1800	6700	73.1343	26.8657
97.25	35	3600	2300	5900	61.0169	38.9831
97	35	5300	2000	7300	72.6027	27.3973
96.75	35	6300	1300	7600	82.8947	17.1053
96.25	35	4900	1700	6600	74.2424	25.7576
97.25	35.25	4300	1900	6200	69.3548	30.6452
97.5	35.3	2300	2500	4800	47.9167	52.0833
97	35.3	4200	2500	6700	62.6866	37.3134
96.5	35.1	6700	2100	8800	76.1364	23.8636
97.5	36.1	4600	2300	6900	66.6667	33.3333
96.5	35.8	6200	1600	7800	79.4872	20.5128
98	36	2500	1900	4400	56.8182	43.1818
97.75	36	3100	1200	4300	72.093	27.907
97.5	36.1	4600	2300	6900	66.6667	33.3333
97.25	36.75	5900	2100	8000	73.75	26.25
96.75	36.75	8000	1900	9900	80.8081	19.1919
96.5	36.75	9900	2100	12000	82.5	17.5
97.5	36.8	4000	2400	6400	62.5	37.5
97	36.8	6200	2600	8800	70.4545	29.5455
96.6	36.8	9900	2100	12000	82.5	17.5
96	36.9	8300	2400	10700	77.5701	22.4299
95.5	36.9	7000	2700	9700	72.1649	27.8351
97.75	37	3000	1500	4500	66.6667	33.3333
97.25	37	4900	1100	6000	81.6667	18.3333
96.75	37	7600	1500	9100	83.5165	16.4835
96.5	37	7900	1000	8900	88.764	11.236
95.75	37	6200	1700	7900	78.481	21.519
97.25	37.25	4900	1200	6100	80.3279	19.6721
96.25	37.25	7300	600	7900	92.4051	7.59494
95.75	37.25	6300	1000	7300	86.3014	13.6986
95.25	37.25	5300	1000	6300	84.127	15.873
97.5	37.3	4300	1800	6100	70.4918	29.5082
97	37.3	5300	1300	6600	80.303	19.697
96.5	37.2	7400	700	8100	91.358	8.64198
96	37.3	6700	1800	8500	78.8235	21.1765
95.5	37.3	4800	1900	6700	71.6418	28.3582
95	37.5	4600	2700	7300	63.0137	36.9863
97.75	37.5	3500	1500	5000	70	30
97.5	37.5	4000	1300	5300	75.4717	24.5283
97	37.5	4200	800	5000	84	16
97.25	37.5	5100	900	6000	85	15
96.75	37.5	5600	1000	6600	84.8485	15.1515
96.5	37.5	5200	1100	6300	82.5397	17.4603
96	37.5	7900	1100	9000	87.7778	12.2222
95.75	37.5	6600	900	7500	88	12
95.5	37.5	5500	1000	6500	84.6154	15.3846
95.25	37.5	4700	1000	5700	82.4561	17.5439
97.25	37.75	4600	1200	5800	79.3103	20.6897
96.75	37.75	6600	1000	7600	86.8421	13.1579
96.25	37.75			0	#DIV/0!	#DIV/0!
95.75	37.75	5600	800	6400	87.5	12.5
95.25	37.75	3300	1400	4700	70.2128	29.7872
97.5	37.8	2900	2400	5300	54.717	45.283
97	37.8	4500	2600	7100	63.3803	36.6197
96.5	37.8	5100	1800	6900	73.913	26.087
96	37.8	5300	1500	6800	77.9412	22.0588
95.5	37.8	5200	1300	6500	80	20
95	37.8	3400	1500	4900	69.3878	30.6122
97.5	38	2600	1900	4500	57.7778	42.2222
97	38	4500	1400	5900	76.2712	23.7288
96.75	38	4500	1100	5600	80.3571	19.6429
96.5	38	5100	1300	6400	79.6875	20.3125
96.25	38			0	#DIV/0!	#DIV/0!
96	38	6700	1100	7800	85.8974	14.1026
95.75	38	4800	900	5700	84.2105	15.7895
95.5	38	5100	900	6000	85	15
95.25	38	4100	1000	5100	80.3922	19.6078
95	38	3100	1500	4600	67.3913	32.6087
97.5	38.3	2500	2400	4900	51.0204	48.9796
97	38.3	3200	2700	5900	54.2373	45.7627
96.5	38.3	4200	1600	5800	72.4138	27.5862
95.8	38.3	4800	2200	7000	68.5714	31.4286
95.5	38.2	3500	1400	4900	71.4286	28.5714
95	38.3	2700	1700	4400	61.3636	38.6364
96	38.25	6100	900	7000	87.1429	12.8571
95.25	38.25	4000	1100	5100	78.4314	21.5686
96.5	38.5	4100	1000	5100	80.3922	19.6078
95.75	38.5	4800	1000	5800	82.7586	17.2414
95	38.5	3000	1200	4200	71.4286	28.5714
96.75	38.75	3400	1200	4600	73.913	26.087
96.5	38.75	3700	1000	4700	78.7234	21.2766
95.5	38.75	4200	1000	5200	80.7692	19.2308
95.5	39	3400	1600	5000	68	32
96925	36.7	8000	1300	9300	86.0215	13.9785
96925	36.8	6800	1100	7900	86.0759	13.9241
96925	37.05	5900	800	6700	88.0597	11.9403
96675	37.05	7900	1000	8900	88.764	11.236
					76.3503	23.6497
