# Supplementary material for: Ganglion cells and displaced amacrine cells density in the retina of the collared peccary (Pecari tajacu)
Source: PLoS One. 2020 Oct 1;15(10):e0239719. doi: 10.1371/journal.pone.0239719 (PMC7529232; doi:10.1371/journal.pone.0239719)
Supplement: S2 Dataset — (XLSX) [file pone.0239719.s002.xlsx]

## Sheet: -15
X	Y	Ganglion cells	Amacrine	Total	% Ganglion	% amacrine
115.3	30.4	200	2125	2325	8.60215	91.3978
115.1	29.4	175	2875	3050	5.7377	94.2623
114.9	28.4	150	2000	2150	6.97674	93.0233
114.7	27.4	225	2175	2400	9.375	90.625
114.5	26.4	300	2225	2525	11.8812	88.1188
114.1	25.5	800	2400	3200	25	75
113.8	24.5	600	2400	3000	20	80
113.4	23.6	800	2800	3600	22.2222	77.7778
111.1	21.7	900	2600	3500	25.7143	74.2857
110.4	20	800	2600	3400	23.5294	76.4706
109.7	19.3	1200	2800	4000	30	70
108.9	18.7	1000	2800	3800	26.3158	73.6842
108.1	18.1	1600	2500	4100	39.0244	60.9756
107.3	17.6	1600	3000	4600	34.7826	65.2174
106.4	17.2	2900	2700	5600	51.7857	48.2143
105.5	16.7	1700	3100	4800	35.4167	64.5833
104.6	16.3	1200	2900	4100	29.2683	70.7317
103.7	15.9	1000	2300	3300	30.303	69.697
102.8	15.6	800	2900	3700	21.6216	78.3784
101.8	15.3	625	2825	3450	18.1159	81.8841
100.8	15.1	1200	2500	3700	32.4324	67.5676
99.8	14.9	600	2300	2900	20.6897	79.3103
98.8	14.8	600	2350	2950	20.339	79.661
97.3	14.7	1100	2400	3500	31.4286	68.5714
96.8	14.7	800	2500	3300	24.2424	75.7576
87	19.6	700	2300	3000	23.3333	76.6667
86.4	20.4	600	2000	2600	23.0769	76.9231
85.7	21.2	500	1200	1700	29.4118	70.5882
85.1	21.9	200	2150	2350	8.51064	91.4894

## Sheet: -10
X	Y	Ganglion cells	Amacrine	Total	% Ganglion	% amacrine
115.2	30.3	200	2500	2700	7.40741	92.5926
114.6	30.1	125	1900	2025	6.17284	93.8272
114	29.4	300	2250	2550	11.7647	88.2353
113.3	28.7	600	2800	3400	17.6471	82.3529
112.6	28	700	2700	3400	20.5882	79.4118
111.9	27.3	800	2300	3100	25.8065	74.1935
111.2	26.6	700	2500	3200	21.875	78.125
110.5	25.9	475	2425	2900	16.3793	83.6207
109.7	25.3	500	2500	3000	16.6667	83.3333
108.2	24.1	1200	2900	4100	29.2683	70.7317
107.5	23.5	675	2900	3575	18.8811	81.1189
106.6	23	800	2300	3100	25.8065	74.1935
105.8	22.5	1400	2600	4000	35	65
104.9	22	2400	3000	5400	44.4444	55.5556
104	21.6	2600	2800	5400	48.1481	51.8519
103	21.2	2600	3200	5800	44.8276	55.1724
102	21	1600	2600	4200	38.0952	61.9048
101	20.7	900	2300	3200	28.125	71.875
100	20.6	1000	2500	3500	28.5714	71.4286
99	20.4	1100	2400	3500	31.4286	68.5714
98	20.3	1000	2400	3400	29.4118	70.5882
96.7	20.1	700	2300	3000	23.3333	76.6667
95.1	20	900	2900	3800	23.6842	76.3158
94.7	20	600	2800	3400	17.6471	82.3529
93.7	19.9	800	2700	3500	22.8571	77.1429
92.7	19.9	500	2575	3075	16.2602	83.7398
91.7	19.8	1000	2900	3900	25.641	74.359
87.4	21.3	700	1400	2100	33.3333	66.6667
86.2	21.7	600	1700	2300	26.087	73.913
85.3	22.2	100	2100	2200	4.54545	95.4545

## Sheet: -5
X	Y	Ganglion cells	Amacrine	Total	% Ganglion	% amacrine
114.6	30.8	100	2025	2125	4.70588	95.2941
113.6	30.6	200	2950	3150	6.34921	93.6508
112.6	30.3	500	2300	2800	17.8571	82.1429
111.6	30.1	1100	2700	3800	28.9474	71.0526
110.7	29.8	600	2400	3000	20	80
109.7	29.6	1000	2500	3500	28.5714	71.4286
108.8	29.3	700	2700	3400	20.5882	79.4118
107.8	29.1	600	1700	2300	26.087	73.913
106.9	28.7	800	2700	3500	22.8571	77.1429
105.9	28.3	900	2700	3600	25	75
104.9	27.9	700	2800	3500	20	80
104	27.5	700	2600	3300	21.2121	78.7879
103.1	27	1000	3100	4100	24.3902	75.6098
102.3	26.4	2100	3100	5200	40.3846	59.6154
101.9	25.9	3500	2700	6200	56.4516	43.5484
100.5	25.5	2800	2600	5400	51.8519	48.1481
96.7	24	1100	2600	3700	29.7297	70.2703
95.6	23.8	900	2500	3400	26.4706	73.5294
94.7	23.6	500	2600	3100	16.129	83.871
93.6	23.4	500	2700	3200	15.625	84.375
92.7	23.2	700	2300	3000	23.3333	76.6667
91.8	22.9	900	2900	3800	23.6842	76.3158
90.8	22.6	700	2500	3200	21.875	78.125
89.7	25.5	800	2500	3300	24.2424	75.7576
87.3	22.3	175	2000	2175	8.04598	91.954
86.3	22.3	150	2350	2500	6	94
85.2	22.4	150	1800	1950	7.69231	92.3077

## Sheet: M0
X	Y	Ganglion cells	Amacrine	Total	% Ganglion	% amacrine
115.3	31	200	1675	1875	10.6667	89.3333
114.4	31.2	325	2350	2675	12.1495	87.8505
113.8	31.5	1000	2200	3200	31.25	68.75
112.4	31.7	1100	2600	3700	29.7297	70.2703
111.4	31.9	900	2400	3300	27.2727	72.7273
110.4	32.1	1400	3000	4400	31.8182	68.1818
109.5	32.3	1200	2900	4100	29.2683	70.7317
108.4	32.5	1200	2900	4100	29.2683	70.7317
107.5	32.7	1600	3000	4600	34.7826	65.2174
106.5	32.9	1000	3000	4000	25	75
105.5	32.9	800	3050	3850	20.7792	79.2208
104.5	32.8	1300	2400	3700	35.1351	64.8649
103.6	32.5	1200	2400	3600	33.3333	66.6667
102.6	32.2	1200	2900	4100	29.2683	70.7317
108.8	31.3	1500	2900	4400	34.0909	65.9091
94.8	27.6	900	2800	3700	24.3243	75.6757
93.9	27	1100	2600	3700	29.7297	70.2703
93	26.4	1300	2800	4100	31.7073	68.2927
92.2	25.9	750	2925	3675	20.4082	79.5918
91.3	25.4	700	1700	2400	29.1667	70.8333
90.5	24.8	800	2767	3567	22.4278	77.5722
89.6	24.3	900	1800	2700	33.3333	66.6667
88.8	23.9	800	2800	3600	22.2222	77.7778
86.9	23	600	1900	2500	24	76
85.9	22.7	250	1575	1825	13.6986	86.3014
84.9	21.6	450	1875	2325	19.3548	80.6452

## Sheet: +5
X	Y	Ganglion cells	Amacrine	Total	% Ganglion	% amacrine
114.8	31.5	175	2200	2375	7.36842	92.6316
113.9	32	700	1800	2500	28	72
113	32.4	1900	2200	4100	46.3415	53.6585
112.1	32.9	1500	2700	4200	35.7143	64.2857
111.2	33.2	1200	2300	3500	34.2857	65.7143
110.2	33.6	1400	2600	4000	35	65
109.3	33.8	1400	3000	4400	31.8182	68.1818
106.7	34.6	1400	2900	4300	32.5581	67.4419
105.7	34.9	1500	2800	4300	34.8837	65.1163
104.8	35	1400	2700	4100	34.1463	65.8537
103.8	35.2	1400	2700	4100	34.1463	65.8537
102.8	35.3	1600	2900	4500	35.5556	64.4444
101.8	35.4	1500	3000	4500	33.3333	66.6667
100.3	35.4	1500	2500	4000	37.5	62.5
99.8	35.3	1800	2500	4300	41.8605	58.1395
98.8	35.2	2200	2900	5100	43.1373	56.8627
97.8	35	3000	2600	5600	53.5714	46.4286
96.8	34.8	5500	2300	7800	70.5128	29.4872
95.8	34.4	4200	2900	7100	59.1549	40.8451
94.9	34.1	3500	2500	6000	58.3333	41.6667
94	33.5	1500	2400	3900	38.4615	61.5385
93.1	33	1100	2800	3900	28.2051	71.7949
92.4	32.3	1200	2600	3800	31.5789	68.4211
91.7	31.6	1100	2700	3800	28.9474	71.0526
91	30.8	1600	2500	4100	39.0244	60.9756
90.3	30.1	1300	2700	4000	32.5	67.5
89.7	29.4	800	2400	3200	25	75
89	28.7	1200	1800	3000	40	60
88.3	28	900	2300	3200	28.125	71.875
87.7	27.2	700	1800	2500	28	72
87	26.4	700	1700	2400	29.1667	70.8333
86.6	25.6	700	2200	2900	24.1379	75.8621
86.1	24.8	275	1050	1325	20.7547	79.2453
85.6	24	175	1725	1900	9.21053	90.7895

## Sheet: +10
X	Y	Ganglion cells	Amacrine	Total	% Ganglion	% amacrine
115.3	30.4	200	2125	2325	8.60215	91.3978
115.1	29.4	175	2875	3050	5.7377	94.2623
114.9	28.4	150	2000	2150	6.97674	93.0233
114.7	27.4	225	2175	2400	9.375	90.625
114.5	26.4	300	2225	2525	11.8812	88.1188
114.1	25.5	800	2400	3200	25	75
113.8	24.5	600	2400	3000	20	80
113.4	23.6	800	2800	3600	22.2222	77.7778
111.1	21.7	900	2600	3500	25.7143	74.2857
110.4	20	800	2600	3400	23.5294	76.4706
109.7	19.3	1200	2800	4000	30	70
108.9	18.7	1000	2800	3800	26.3158	73.6842
108.1	18.1	1600	2500	4100	39.0244	60.9756
107.3	17.6	1600	3000	4600	34.7826	65.2174
106.4	17.2	2900	2700	5600	51.7857	48.2143
105.5	16.7	1700	3100	4800	35.4167	64.5833
104.6	16.3	1200	2900	4100	29.2683	70.7317
103.7	15.9	1000	2300	3300	30.303	69.697
102.8	15.6	800	2900	3700	21.6216	78.3784
101.8	15.3	625	2825	3450	18.1159	81.8841
100.8	15.1	1200	2500	3700	32.4324	67.5676
99.8	14.9	600	2300	2900	20.6897	79.3103
98.8	14.8	600	2350	2950	20.339	79.661
97.3	14.7	1100	2400	3500	31.4286	68.5714
96.8	14.7	800	2500	3300	24.2424	75.7576
87	19.6	700	2300	3000	23.3333	76.6667
86.4	20.4	600	2000	2600	23.0769	76.9231
85.7	21.2	500	1200	1700	29.4118	70.5882
85.1	21.9	200	2150	2350	8.51064	91.4894

## Sheet: P0
X	Y	Ganglion cells	Amacrine	Total	% Ganglion	% amacrine
97	42.8	75	2625	2700	2.77778	97.2222
96.7	41.9	350	1725	2075	16.8675	83.1325
96.5	40.9	900	2900	3800	23.6842	76.3158
96.5	39.8	1800	2800	4600	39.1304	60.8696
96.4	38.8	3700	1500	5200	71.1538	28.8462
96.3	37.8	4900	1700	6600	74.2424	25.7576
96.5	35.8	6200	1600	7800	79.4872	20.5128
96.8	34.8	5400	1400	6800	79.4118	20.5882
97.2	33.9	4100	1900	6000	68.3333	31.6667
97.6	33	4400	2000	6400	68.75	31.25
98.1	33.1	3300	2600	5900	55.9322	44.0678
98.5	31.3	3200	2400	5600	57.1429	42.8571
99.5	29.3	4400	1600	6000	73.3333	26.6667
100	28.5	4000	2900	6900	57.971	42.029
100.5	27.6	3200	2100	5300	60.3774	39.6226
101	26.8	3100	2900	6000	51.6667	48.3333
101.4	25.9	3500	2800	6300	55.5556	44.4444
101.9	25	4000	2600	6600	60.6061	39.3939
102.4	24.1	3800	2900	6700	56.7164	43.2836
102.9	23.2	4600	3000	7600	60.5263	39.4737
103.5	22.3	3000	2500	5500	54.5455	45.4545
104	21.6	2600	2800	5400	48.1481	51.8519
104.5	20.6	3200	2900	6100	52.459	47.541
104.9	19.7	3300	2600	5900	55.9322	44.0678
105.4	18.9	2900	3100	6000	48.3333	51.6667
105.9	18	3600	2900	6500	55.3846	44.6154
106.4	17.2	2900	2700	5600	51.7857	48.2143
106.9	16.3	2400	3200	5600	42.8571	57.1429
107.4	15.4	2200	2800	5000	44	56
108.1	14	1700	2900	4600	36.9565	63.0435
108.8	13	1800	3200	5000	36	64

## Sheet: At
X	Y	Ganglion cells	Amacrine	Total	% Ganglion	% amacrine
97.25	33.75	3000	1200	4200	71.4286	28.5714
97	33.75	3500	1500	5000	70	30
96.75	33.75	3800	1500	5300	71.6981	28.3019
96.5	33.75	3900	1400	5300	73.5849	26.4151
96.25	33.75	3900	1600	5500	70.9091	29.0909
97.25	34	3300	1400	4700	70.2128	29.7872
97	34	4600	1100	5700	80.7018	19.2982
96.75	34	5700	1300	7000	81.4286	18.5714
96.5	34	5600	1500	7100	78.8732	21.1268
96.25	34	4400	1200	5600	78.5714	21.4286
96	34	4500	1300	5800	77.5862	22.4138
95.75	34	3400	1500	4900	69.3878	30.6122
97.25	34.25	3800	1500	5300	71.6981	28.3019
96.75	34.25	6800	1400	8200	82.9268	17.0732
96.25	34.25	4900	1100	6000	81.6667	18.3333
97.5	34.3	2700	2900	5600	48.2143	51.7857
97	34.3	3200	2100	5300	60.3774	39.6226
96.5	34.3	3900	1600	5500	70.9091	29.0909
96	34.3	3400	1800	5200	65.3846	34.6154
95.5	34.3	2700	2500	5200	51.9231	48.0769
95	34.3	3000	2900	5900	50.8475	49.1525
97.25	34.5	4200	2000	6200	67.7419	32.2581
97	34.5	5500	1300	6800	80.8824	19.1176
96.75	34.5	6800	1700	8500	80	20
96.5	34.5	5900	900	6800	86.7647	13.2353
96.25	34.5	6700	1300	8000	83.75	16.25
96	34.5	5400	1800	7200	75	25
95.75	34.5	4000	1000	5000	80	20
97.5	34.7	3500	2400	5900	59.322	40.678
97.25	34.75	4300	1800	6100	70.4918	29.5082
96.25	34.75	6400	1400	7800	82.0513	17.9487
95.75	34.75	5700	1500	7200	79.1667	20.8333
97	34.8	4000	1500	5500	72.7273	27.2727
96.5	34.8	5800	2400	8200	70.7317	29.2683
96	34.7	5400	1100	6500	83.0769	16.9231
95.5	34.6	4900	1800	6700	73.1343	26.8657
97.25	35	3600	2300	5900	61.0169	38.9831
97	35	5300	2000	7300	72.6027	27.3973
96.75	35	6300	1300	7600	82.8947	17.1053
96.25	35	4900	1700	6600	74.2424	25.7576
97.25	35.25	4300	1900	6200	69.3548	30.6452
97.5	35.3	2300	2500	4800	47.9167	52.0833
97	35.3	4200	2500	6700	62.6866	37.3134
96.5	35.1	6700	2100	8800	76.1364	23.8636
97.5	36.1	4600	2300	6900	66.6667	33.3333
96.5	35.8	6200	1600	7800	79.4872	20.5128
98	36	2500	1900	4400	56.8182	43.1818
97.75	36	3100	1200	4300	72.093	27.907
97.5	36.1	4600	2300	6900	66.6667	33.3333
97.25	36.75	5900	2100	8000	73.75	26.25
96.75	36.75	8000	1900	9900	80.8081	19.1919
96.5	36.75	9900	2100	12000	82.5	17.5
97.5	36.8	4000	2400	6400	62.5	37.5
97	36.8	6200	2600	8800	70.4545	29.5455
96.6	36.8	9900	2100	12000	82.5	17.5
96	36.9	8300	2400	10700	77.5701	22.4299
95.5	36.9	7000	2700	9700	72.1649	27.8351
97.75	37	3000	1500	4500	66.6667	33.3333
97.25	37	4900	1100	6000	81.6667	18.3333
96.75	37	7600	1500	9100	83.5165	16.4835
96.5	37	7900	1000	8900	88.764	11.236
95.75	37	6200	1700	7900	78.481	21.519
97.25	37.25	4900	1200	6100	80.3279	19.6721
96.25	37.25	7300	600	7900	92.4051	7.59494
95.75	37.25	6300	1000	7300	86.3014	13.6986
95.25	37.25	5300	1000	6300	84.127	15.873
97.5	37.3	4300	1800	6100	70.4918	29.5082
97	37.3	5300	1300	6600	80.303	19.697
96.5	37.2	7400	700	8100	91.358	8.64198
96	37.3	6700	1800	8500	78.8235	21.1765
95.5	37.3	4800	1900	6700	71.6418	28.3582
95	37.5	4600	2700	7300	63.0137	36.9863
97.75	37.5	3500	1500	5000	70	30
97.5	37.5	4000	1300	5300	75.4717	24.5283
97	37.5	4200	800	5000	84	16
97.25	37.5	5100	900	6000	85	15
96.75	37.5	5600	1000	6600	84.8485	15.1515
96.5	37.5	5200	1100	6300	82.5397	17.4603
96	37.5	7900	1100	9000	87.7778	12.2222
95.75	37.5	6600	900	7500	88	12
95.5	37.5	5500	1000	6500	84.6154	15.3846
95.25	37.5	4700	1000	5700	82.4561	17.5439
97.25	37.75	4600	1200	5800	79.3103	20.6897
96.75	37.75	6600	1000	7600	86.8421	13.1579
95.75	37.75	5600	800	6400	87.5	12.5
95.25	37.75	3300	1400	4700	70.2128	29.7872
97.5	37.8	2900	2400	5300	54.717	45.283
97	37.8	4500	2600	7100	63.3803	36.6197
96.5	37.8	5100	1800	6900	73.913	26.087
96	37.8	5300	1500	6800	77.9412	22.0588
95.5	37.8	5200	1300	6500	80	20
95	37.8	3400	1500	4900	69.3878	30.6122
97.5	38	2600	1900	4500	57.7778	42.2222
97	38	4500	1400	5900	76.2712	23.7288
96.75	38	4500	1100	5600	80.3571	19.6429
96.5	38	5100	1300	6400	79.6875	20.3125
96	38	6700	1100	7800	85.8974	14.1026
95.75	38	4800	900	5700	84.2105	15.7895
95.5	38	5100	900	6000	85	15
95.25	38	4100	1000	5100	80.3922	19.6078
95	38	3100	1500	4600	67.3913	32.6087
97.5	38.3	2500	2400	4900	51.0204	48.9796
97	38.3	3200	2700	5900	54.2373	45.7627
96.5	38.3	4200	1600	5800	72.4138	27.5862
95.8	38.3	4800	2200	7000	68.5714	31.4286
95.5	38.2	3500	1400	4900	71.4286	28.5714
95	38.3	2700	1700	4400	61.3636	38.6364
96	38.25	6100	900	7000	87.1429	12.8571
95.25	38.25	4000	1100	5100	78.4314	21.5686
96.5	38.5	4100	1000	5100	80.3922	19.6078
95.75	38.5	4800	1000	5800	82.7586	17.2414
95	38.5	3000	1200	4200	71.4286	28.5714
96.75	38.75	3400	1200	4600	73.913	26.087
96.5	38.75	3700	1000	4700	78.7234	21.2766
95.5	38.75	4200	1000	5200	80.7692	19.2308
95.5	39	3400	1600	5000	68	32
96925	36.7	8000	1300	9300	86.0215	13.9785
96925	36.8	6800	1100	7900	86.0759	13.9241
96925	37.05	5900	800	6700	88.0597	11.9403
96675	37.05	7900	1000	8900	88.764	11.236
					75.0525	24.9475
