# Supplementary material for: Ganglion cells and displaced amacrine cells density in the retina of the collared peccary (Pecari tajacu)
Source: PLoS One. 2020 Oct 1;15(10):e0239719. doi: 10.1371/journal.pone.0239719 (PMC7529232; doi:10.1371/journal.pone.0239719)
Supplement: S3 Dataset — (XLSX) [file pone.0239719.s003.xlsx]

## Sheet: E.C M-10
X	Y	Density	Density
		Ganglion cell	Amacrine cell	Total	% ganglion	% amacrine
81.2	28.5	425	2150	2575	16.5049	83.4951
81.9	27.8	475	2000	2475	19.1919	80.8081
82.6	27.2	600	2500	3100	19.3548	80.6452
83.4	26.5	800	2300	3100	25.8065	74.1935
84.1	25.8	600	2100	2700	22.2222	77.7778
84.9	25.2	500	2400	2900	17.2414	82.7586
85.7	24.6	1200	2900	4100	29.2683	70.7317
86.6	24.1	700	2600	3300	21.2121	78.7879
87.5	23.6	800	2500	3300	24.2424	75.7576
92.5	20.2	1200	2400	3600	33.3333	66.6667
93.4	19.7	1300	2200	3500	37.1429	62.8571
94.4	19.4	1400	1500	2900	48.2759	51.7241
97.6	19.1	3500	2800	6300	55.5556	44.4444
98.6	19.4	3200	2400	5600	57.1429	42.8571
99.6	19.7	1600	2900	4500	35.5556	64.4444
100.5	20	1300	2700	4000	32.5	67.5
101.4	20.3	1100	2400	3500	31.4286	68.5714
102.4	20.8	1000	1800	2800	35.7143	64.2857
103.2	21.2	700	2400	3100	22.5806	77.4194
104	21.7	800	2100	2900	27.5862	72.4138
104.9	22.2	1700	2500	4200	40.4762	59.5238
105.8	22.7	800	2800	3600	22.2222	77.7778
106.6	23.2	900	1700	2600	34.6154	65.3846
107.4	23.7	500	2200	2700	18.5185	81.4815
108.3	24.2	800	2600	3400	23.5294	76.4706
109.1	24.8	500	2400	2900	17.2414	82.7586
109.8	25.5	700	1300	2000	35	65
110.5	26.2	600	1600	2200	27.2727	72.7273
111.2	26.8	375	1850	2225	16.8539	83.1461

## Sheet: E.C M-15
X	Y	Density	Density
		Ganglion cell	Amacrine cell	Total	% ganglion	% amacrine
81.2	28	500	1700	2200	22.7273	77.2727
81.7	27.2	500	1800	2300	21.7391	78.2609
82.2	26.3	475	1825	2300	20.6522	79.3478
82.8	25.5	525	2125	2650	19.8113	80.1887
83.4	24.7	800	1700	2500	32	68
83.9	23.9	900	2500	3400	26.4706	73.5294
90.5	16.7	800	2600	3400	23.5294	76.4706
91.3	16	700	1800	2500	28	72
92.1	15.4	500	2300	2800	17.8571	82.1429
93	14.9	900	1900	2800	32.1429	67.8571
93.9	14.4	1000	1800	2800	35.7143	64.2857
94.8	13.9	800	2200	3000	26.6667	73.3333
95.7	13.4	1200	2300	3500	34.2857	65.7143
96.6	13.1	2300	2700	5000	46	54
101.7	12.8	2400	2800	5200	46.1538	53.8462
102.5	13.4	2100	2400	4500	46.6667	53.3333
103.3	14.1	950	2450	3400	27.9412	72.0588
104	14.8	800	1800	2600	30.7692	69.2308
104.6	15.5	600	2200	2800	21.4286	78.5714
105.3	16.3	500	2100	2600	19.2308	80.7692
106	17	1300	1500	2800	46.4286	53.5714
106.6	17.8	500	1675	2175	22.9885	77.0115
107.3	18.6	800	1900	2700	29.6296	70.3704
107.9	19.3	600	1800	2400	25	75
108.5	20	800	1800	2600	30.7692	69.2308
109.1	20.8	600	1300	1900	31.5789	68.4211
109.7	21.6	600	1700	2300	26.087	73.913
110.3	22.4	900	2100	3000	30	70
110.9	23.3	500	1800	2300	21.7391	78.2609
111.4	24.2	375	1700	2075	18.0723	81.9277
111.8	25.1	500	2000	2500	20	80
113.4	28	500	1800	2300	21.7391	78.2609
113.8	29	500	1500	2000	25	75
114.1	30	400	1750	2150	18.6047	81.3953

## Sheet: E.C M-20
X	Y	Density	Density
		Ganglion cell	Amacrine cell	Total	% ganglion	% amacrine
80.9	28	200	1975	2175	9.1954	90.8046
81.1	27	500	1460	1960	25.5102	74.4898
81.4	26	550	1600	2150	25.5814	74.4186
81.7	25	600	2300	2900	20.6897	79.3103
82.1	24	500	1600	2100	23.8095	76.1905
82.4	23.1	425	1800	2225	19.1011	80.8989
89.9	11.9	500	2400	2900	17.2414	82.7586
90.7	11.3	600	1600	2200	27.2727	72.7273
91.6	10.8	600	1800	2400	25	75
92.3	10.3	600	1900	2500	24	76
93.2	9.7	500	2100	2600	19.2308	80.7692
94	9.2	900	2500	3400	26.4706	73.5294
94.8	8.6	1200	2900	4100	29.2683	70.7317
95.8	8.2	1000	2300	3300	30.303	69.697
106.4	11.6	700	2600	3300	21.2121	78.7879
106.9	12.4	1200	2100	3300	36.3636	63.6364
107.4	13.3	500	1600	2100	23.8095	76.1905
107.9	14.2	600	1700	2300	26.087	73.913
108.4	15	475	1775	2250	21.1111	78.8889
108.9	15.9	500	2100	2600	19.2308	80.7692
109.3	16.8	575	1650	2225	25.8427	74.1573
109.7	17.7	800	1500	2300	34.7826	65.2174
110.2	18.6	500	1600	2100	23.8095	76.1905
110.6	19.5	500	1700	2200	22.7273	77.2727
111	20.4	425	1775	2200	19.3182	80.6818
111.4	21.3	600	1850	2450	24.4898	75.5102
112.1	22	500	1675	2175	22.9885	77.0115
112.4	23.9	600	2200	2800	21.4286	78.5714
113.9	27.6	500	2000	2500	20	80
114.1	28.6	350	1525	1875	18.6667	81.3333
114.2	29.6	375	1450	1825	20.5479	79.4521

## Sheet: E.C M+5
X	Y	Density	Density
		Ganglion cell	Amacrine cell	Total	% ganglion	% amacrine
80.8	30.3	375	2125	2500	15	85
81.6	30.9	400	2425	2825	14.1593	85.8407
82.4	30.5	600	2425	3025	19.8347	80.1653
83.3	30.9	800	2400	3200	25	75
84.2	31.3	900	2600	3500	25.7143	74.2857
85.2	31.7	1100	2900	4000	27.5	72.5
86.1	32	800	2600	3400	23.5294	76.4706
87.1	32.4	1500	2500	4000	37.5	62.5
91.4	35.1	1400	2100	3500	40	60
92.3	35.3	1200	2300	3500	34.2857	65.7143
93.3	35.5	1400	2300	3700	37.8378	62.1622
94.3	35.6	1300	2900	4200	30.9524	69.0476
95.3	35.6	900	2500	3400	26.4706	73.5294
96.3	35.6	800	1900	2700	29.6296	70.3704
97.3	35.6	1900	2500	4400	43.1818	56.8182
98.3	35.6	3200	2900	6100	52.459	47.541
99.3	35.6	3200	1400	4600	69.5652	30.4348
100.3	35.6	3100	2600	5700	54.386	45.614
101.3	35.6	2600	2400	5000	52	48
102.3	35.6	2100	1800	3900	53.8462	46.1538
103.3	35.5	1400	2300	3700	37.8378	62.1622
104.3	35.4	1800	2400	4200	42.8571	57.1429
105.3	35.3	1200	2600	3800	31.5789	68.4211
106.8	34.5	700	2100	2800	25	75
107.8	34.1	1300	2500	3800	34.2105	65.7895
108.7	33.7	1100	1600	2700	40.7407	59.2593
109.7	33.2	700	2000	2700	25.9259	74.0741
110.5	32.8	700	2300	3000	23.3333	76.6667
111.5	32.4	800	1200	2000	40	60
112.4	31.9	500	1300	1800	27.7778	72.2222
113.3	31.5	600	1300	1900	31.5789	68.4211
114.1	31	325	1675	2000	16.25	83.75

## Sheet: E.C.M+10
X	Y	Density	Density
		Ganglion cell	Amacrine cell	Total	% ganglion	% amacrine
80.9	29.7	500	2400	2900	17.2414	82.7586
81.5	30.5	575	2375	2950	19.4915	80.5085
82.1	31.2	700	2700	3400	20.5882	79.4118
82.8	31.9	600	2300	2900	20.6897	79.3103
87.7	39.2	700	2500	3200	21.875	78.125
88.6	39.6	1300	2900	4200	30.9524	69.0476
89.5	39.9	1200	2500	3700	32.4324	67.5676
90.5	40.1	1100	2900	4000	27.5	72.5
91.5	40.3	1300	2400	3700	35.1351	64.8649
92.5	40.4	1400	2800	4200	33.3333	66.6667
93.5	40.4	1600	2900	4500	35.5556	64.4444
94.5	40.5	1300	1400	2700	48.1481	51.8519
95.5	40.5	700	2300	3000	23.3333	76.6667
96.5	40.5	1500	2700	4200	35.7143	64.2857
97.5	40.5	1500	2300	3800	39.4737	60.5263
98.5	40.5	1400	1900	3300	42.4242	57.5758
99.5	40.5	1800	2700	4500	40	60
100.5	40.5	2600	2900	5500	47.2727	52.7273
101.5	40.4	1900	2900	4800	39.5833	60.4167
102.5	40.3	1800	1900	3700	48.6486	51.3514
103.5	40.1	1100	2700	3800	28.9474	71.0526
104.5	39.9	900	2100	3000	30	70
105.5	39.8	800	2300	3100	25.8065	74.1935
106.5	39.6	700	1600	2300	30.4348	69.5652
107.5	39.3	475	1525	2000	23.75	76.25
111.5	36.8	400	1550	1950	20.5128	79.4872
112	36	375	1625	2000	18.75	81.25
112.6	35.2	425	2150	2575	16.5049	83.4951
113.1	34.4	350	1550	1900	18.4211	81.5789
113.5	33.4	400	950	1350	29.6296	70.3704
113.8	32.5	225	2225	2450	9.18367	90.8163
114	31.4	250	1500	1750	14.2857	85.7143

## Sheet: E.C M 0
X	Y	Density	Density
		Ganglion cell	Amacrine cell	Total	% ganglion	% amacrine
81.5	29.3	500	2300	2800	17.8571	82.1429
82.5	29.3	500	2800	3300	15.1515	84.8485
83.5	29.4	700	2300	3000	23.3333	76.6667
84.5	29.5	600	2200	2800	21.4286	78.5714
85.5	29.5	700	2900	3600	19.4444	80.5556
86.5	29.6	800	2900	3700	21.6216	78.3784
87.5	29.7	1200	2600	3800	31.5789	68.4211
88.5	29.9	900	2200	3100	29.0323	70.9677
89.5	30	800	2600	3400	23.5294	76.4706
90.5	30.1	1000	2500	3500	28.5714	71.4286
91.5	30.1	800	2600	3400	23.5294	76.4706
92.5	30.2	1500	2700	4200	35.7143	64.2857
93.5	30.3	1400	2400	3800	36.8421	63.1579
94.5	30.4	1200	2900	4100	29.2683	70.7317
95.5	30.5	900	2500	3400	26.4706	73.5294
96.5	30.6	1700	2600	4300	39.5349	60.4651
102.5	30.9	1300	2200	3500	37.1429	62.8571
103.5	30.9	2000	2200	4200	47.619	52.381
104.5	30.9	1800	1700	3500	51.4286	48.5714
105.5	30.9	1500	2800	4300	34.8837	65.1163
106.5	30.9	900	2700	3600	25	75
107.5	30.9	1200	2100	3300	36.3636	63.6364
108.5	30.9	900	2500	3400	26.4706	73.5294
109.5	30.9	1100	1900	3000	36.6667	63.3333
110.5	30.9	500	2100	2600	19.2308	80.7692
111.5	30.9	375	1500	1875	20	80
112.9	30.9	500	1550	2050	24.3902	75.6098
113.9	30.9	300	1850	2150	13.9535	86.0465

## Sheet: E.C M-5
X	Y	Density	Density
		Ganglion cell	Amacrine cell	Total	% ganglion	% amacrine
81	29	375	1800	2175	17.2414	82.7586
81.9	28.7	800	2300	3100	25.8065	74.1935
82.9	28.4	500	2600	3100	16.129	83.871
83.8	28	550	2625	3175	17.3228	82.6772
84.8	27.7	800	2400	3200	25	75
85.7	27.5	1300	2000	3300	39.3939	60.6061
86.7	27.2	1200	2300	3500	34.2857	65.7143
87.7	27	900	2500	3400	26.4706	73.5294
88.6	26.8	700	2300	3000	23.3333	76.6667
89.6	26.5	1500	1400	2900	51.7241	48.2759
90.6	26.3	1000	2000	3000	33.3333	66.6667
91.6	26.1	1200	2100	3300	36.3636	63.6364
92.6	26	1800	1300	3100	58.0645	41.9355
93.6	26	1100	1800	2900	37.931	62.069
94.6	25.9	2200	2500	4700	46.8085	53.1915
95.6	25.8	3200	2900	6100	52.459	47.541
96.6	25.8	4000	2900	6900	57.971	42.029
97.6	25.8	2700	2800	5500	49.0909	50.9091
99.6	26	1500	2500	4000	37.5	62.5
102.6	26.3	1400	2000	3400	41.1765	58.8235
103.6	26.3	1400	1900	3300	42.4242	57.5758
104.6	26.4	1700	2600	4300	39.5349	60.4651
105.6	26.5	1400	2000	3400	41.1765	58.8235
106.6	26.6	1100	1000	2100	52.381	47.619
107.5	26.8	900	2400	3300	27.2727	72.7273
108.5	27.2	700	1900	2600	26.9231	73.0769
109.4	27.6	1100	2200	3300	33.3333	66.6667
110.3	28	500	2200	2700	18.5185	81.4815
111.2	28.5	400	1500	1900	21.0526	78.9474
113	29.8	600	1200	1800	33.3333	66.6667
113.8	30.5	350	1350	1700	20.5882	79.4118

## Sheet: E.C M0
X	Y	Density	Density
		Ganglion cell	Amacrine cell	Total	% ganglion	% amacrine
99.3	44	175	1675	1850	9.45946	90.5405
99.8	43.2	325	1700	2025	16.0494	83.9506
100.1	42.3	800	2100	2900	27.5862	72.4138
100.4	41.4	1500	2800	4300	34.8837	65.1163
100.5	40.5	2600	2900	5500	47.2727	52.7273
100.3	39.5	4100	1200	5300	77.3585	22.6415
100.1	38.5	5600	800	6400	87.5	12.5
99.9	37.5	4800	1000	5800	82.7586	17.2414
99.6	36.5	3900	1800	5700	68.4211	31.5789
99.3	35.6	3200	1400	4600	69.5652	30.4348
99	34.6	3900	2100	6000	65	35
98.7	33.5	4100	2500	6600	62.1212	37.8788
98.3	32.6	3400	2600	6000	56.6667	43.3333
97.2	29.7	3100	1900	5000	62	38
96.9	28.8	3900	2400	6300	61.9048	38.0952
96.7	27.8	3900	2400	6300	61.9048	38.0952
96.7	26.9	3300	2800	6100	54.0984	45.9016
96.6	25.8	4100	2900	7000	58.5714	41.4286
97	23.1	3600	2800	6400	56.25	43.75
97.3	22.1	3200	2300	5500	58.1818	41.8182
97.5	21.2	3000	2600	5600	53.5714	46.4286
97.6	20.1	3200	2900	6100	52.459	47.541
97.6	19.1	3500	2800	6300	55.5556	44.4444
97.2	17.1	2200	2800	5000	44	56
97.1	16.1	2700	2300	5000	54	46
96.9	15.2	2500	2800	5300	47.1698	52.8302
96.8	14.1	1800	2700	4500	40	60
96.6	13.1	2300	2700	5000	46	54
96.4	12.1	2100	2800	4900	42.8571	57.1429
96.2	11.1	1900	2600	4500	42.2222	57.7778
96.1	10.1	1600	2500	4100	39.0244	60.9756
95.9	9.1	1400	2300	3700	37.8378	62.1622
95.8	8.2	1000	2300	3300	30.303	69.697
95.5	7.3	500	1900	2400	20.8333	79.1667

## Sheet: A.T
X	Y	Density	Density
		Ganglion cell	Amacrine cell	Total	% ganglion	% amacrine
27	99.5	3400	2100	5500	61.8182	38.1818
27	100	1700	2200	3900	43.5897	56.4103
27	100.5	2500	2100	4600	54.3478	45.6522
27	101	3300	1700	5000	66	34
27	101.5	3100	1900	5000	62	38
27	102	3200	2600	5800	55.1724	44.8276
27	102.5	2500	2600	5100	49.0196	50.9804
27.5	99.5	3000	1500	4500	66.6667	33.3333
27.5	100	3700	1600	5300	69.8113	30.1887
27.5	100.5	3200	1900	5100	62.7451	37.2549
27.5	101	3300	1600	4900	67.3469	32.6531
27.5	101.5	2700	1700	4400	61.3636	38.6364
27.5	102	3900	2200	6100	63.9344	36.0656
27.5	102.5	3600	2200	5800	62.069	37.931
27.5	103	3800	2200	6000	63.3333	36.6667
27.5	103.5	3200	1300	4500	71.1111	28.8889
27.5	104	3000	1600	4600	65.2174	34.7826
27.5	104.5	2800	2800	5600	50	50
27.7	100.2	2800	2300	5100	54.902	45.098
28	100	2800	1700	4500	62.2222	37.7778
28	100.5	4000	1800	5800	68.9655	31.0345
28	101	4400	2500	6900	63.7681	36.2319
28	101.5	3700	1700	5400	68.5185	31.4815
28	102	3200	1600	4800	66.6667	33.3333
28	102.5	3400	1900	5300	64.1509	35.8491
28	103	3500	1900	5400	64.8148	35.1852
28	103.5	4000	2000	6000	66.6667	33.3333
28	104	3000	2600	5600	53.5714	46.4286
28	104.5	2400	2400	4800	50	50
28.1	101.1	3200	1600	4800	66.6667	33.3333
28.2	102.1	3700	1400	5100	72.549	27.451
28.3	103.1	3900	600	4500	86.6667	13.3333
28.25	102.25	4500	1000	5500	81.8182	18.1818
28.25	102.5	5000	1100	6100	81.9672	18.0328
28.25	102.75	4100	1200	5300	77.3585	22.6415
28.5	100	3200	2300	5500	58.1818	41.8182
28.5	100.5	3400	1700	5100	66.6667	33.3333
28.5	101	3400	1800	5200	65.3846	34.6154
28.5	101.5	4100	1500	5600	73.2143	26.7857
28.5	102	5000	1900	6900	72.4638	27.5362
28.5	102.25	5700	1600	7300	78.0822	21.9178
28.5	102.5	5400	1100	6500	83.0769	16.9231
28.5	102.75	5000	1200	6200	80.6452	19.3548
28.5	103	4400	1400	5800	75.8621	24.1379
28.5	103.5	4000	1400	5400	74.0741	25.9259
28.5	104	4100	1500	5600	73.2143	26.7857
28.75	102.25	4600	800	5400	85.1852	14.8148
28.75	102.5	4500	1300	5800	77.5862	22.4138
28.75	102.75	4100	1100	5200	78.8462	21.1538
29	100			0	#DIV/0!	#DIV/0!
29	100.5	3300	1400	4700	70.2128	29.7872
29	101	2800	1100	3900	71.7949	28.2051
29	101.5	3500	2000	5500	63.6364	36.3636
29	102	4000	1700	5700	70.1754	29.8246
29	102.5	4300	1000	5300	81.1321	18.8679
29	103	4300	700	5000	86	14
29	103.5	4700	1000	5700	82.4561	17.5439
29	104	3500	1100	4600	76.087	23.913
29	104.5	3700	1000	4700	78.7234	21.2766
29.5	100			0	#DIV/0!	#DIV/0!
29.5	100.5			0	#DIV/0!	#DIV/0!
29.5	101			0	#DIV/0!	#DIV/0!
29.5	101.5	2900	1800	4700	61.7021	38.2979
29.5	102	2800	800	3600	77.7778	22.2222
29.5	102.5	3500	1300	4800	72.9167	27.0833
29.5	103	4200	1100	5300	79.2453	20.7547
29.5	103.5	4100	1600	5700	71.9298	28.0702
29.5	104	4600	1400	6000	76.6667	23.3333
29.5	104.5	3800	1200	5000	76	24
99.75	27.25	2700	2000	4700	57.4468	42.5532
100	27.25	2700	1500	4200	64.2857	35.7143
100.25	27.25	2800	2000	4800	58.3333	41.6667
99.75	27.5	3000	1600	4600	65.2174	34.7826
100.27	27.5	3000	1800	4800	62.5	37.5
99.75	27.75	3300	1900	5200	63.4615	36.5385
100	27.75	2700	1700	4400	61.3636	38.6364
101.75	27.25	2800	2500	5300	52.8302	47.1698
102	27.25	2700	2400	5100	52.9412	47.0588
102.25	27.25	3200	2500	5700	56.1404	43.8596
102.5	27.25	3000	2300	5300	56.6038	43.3962
102.75	27.25	2000	2600	4600	43.4783	56.5217
103	27.25	3100	2300	5400	57.4074	42.5926
103.25	27.25	2300	2700	5000	46	54
101.75	27.5	3100	2600	5700	54.386	45.614
102.25	27.5	3400	2800	6200	54.8387	45.1613
102.75	27.5	2900	2400	5300	54.717	45.283
103.25	27.5	2700	2600	5300	50.9434	49.0566
101.75	27.75	2300	2500	4800	47.9167	52.0833
102	27.75	3200	2200	5400	59.2593	40.7407
102.25	27.75	3000	1400	4400	68.1818	31.8182
102.5	27.75	3400	1500	4900	69.3878	30.6122
102.75	27.75	2400	1700	4100	58.5366	41.4634
103	27.75	3400	2200	5600	60.7143	39.2857
103.25	27.75	3100	2800	5900	52.5424	47.4576
103.5	27.75	2600	1300	3900	66.6667	33.3333
103.75	28	3400	1800	5200	65.3846	34.6154
100.25	28	2800	1700	4500	62.2222	37.7778
100.75	28	4000	1700	5700	70.1754	29.8246
101.25	28	4100	1500	5600	73.2143	26.7857
101.75	28	3500	1800	5300	66.0377	33.9623
102.25	28	3500	1900	5400	64.8148	35.1852
102.75	28	3000	1300	4300	69.7674	30.2326
103.25	28	3800	1600	5400	70.3704	29.6296
103.75	28.25	3900	1300	5200	75	25
100.25	28.25	3700	1500	5200	71.1538	28.8462
100.5	28.25	3000	1800	4800	62.5	37.5
100.75	28.25	3500	1800	5300	66.0377	33.9623
101	28.25	3500	1500	5000	70	30
101.25	28.25	3400	1600	5000	68	32
101.5	28.25	3700	1500	5200	71.1538	28.8462
101.75	28.25	3700	1600	5300	69.8113	30.1887
103.25	28.25	4300	1000	5300	81.1321	18.8679
103.5	28.25	4400	1400	5800	75.8621	24.1379
103.75	28.25	3000	1000	4000	75	25
104	28.5	3500	1600	5100	68.6275	31.3725
101.25	28.5	3800	1400	5200	73.0769	26.9231
101.75	28.5	4200	1300	5500	76.3636	23.6364
103.25	28.5	3700	1000	4700	78.7234	21.2766
103.75	28.5	4300	1400	5700	75.4386	24.5614
104.25	28.5	4500	1800	6300	71.4286	28.5714
104.5	28.75	3800	2100	5900	64.4068	35.5932
101.25	28.75	3300	1800	5100	64.7059	35.2941
101.5	28.75	3200	1300	4500	71.1111	28.8889
101.75	28.75	3700	1400	5100	72.549	27.451
102	28.75	3600	1500	5100	70.5882	29.4118
103	28.75	4700	1400	6100	77.0492	22.9508
103.25	28.75	4000	1000	5000	80	20
103.5	28.75	3900	1200	5100	76.4706	23.5294
103.75	28.75	3700	1400	5100	72.549	27.451
104	28.75	4200	1200	5400	77.7778	22.2222
104.25	28.75	3700	1000	4700	78.7234	21.2766
104.5	29	2800	1500	4300	65.1163	34.8837
101.25	29	2900	1000	3900	74.359	25.641
101.75	29	3400	1600	5000	68	32
102.25	29	3800	1100	4900	77.551	22.449
102.75	29	4200	1100	5300	79.2453	20.7547
103.25	29	3500	1000	4500	77.7778	22.2222
103.75	29	4300	800	5100	84.3137	15.6863
104.25	29	3600	1600	5200	69.2308	30.7692
104.75	29.25	3300	1200	4500	73.3333	26.6667
101.25	29.25	2700	1900	4600	58.6957	41.3043
101.5	29.25	2600	1400	4000	65	35
101.75	29.25	3000	1500	4500	66.6667	33.3333
102	29.25	3700	1300	5000	74	26
102.25	29.25	4000	1100	5100	78.4314	21.5686
102.5	29.25	3600	1000	4600	78.2609	21.7391
102.75	29.25	3900	1100	5000	78	22
103	29.25	4100	900	5000	82	18
103.25	29.25	4100	1000	5100	80.3922	19.6078
103.75	29.25	4200	1100	5300	79.2453	20.7547
104	29.25	4900	900	5800	84.4828	15.5172
104.25	29.25	4200	1100	5300	79.2453	20.7547
104.5	29.25	4400	1300	5700	77.193	22.807
104.75	29.5	3100	1500	4600	67.3913	32.6087
102.25	29.5	3100	2000	5100	60.7843	39.2157
102.75	29.5	3800	1000	4800	79.1667	20.8333
103.25	29.5	3800	1300	5100	74.5098	25.4902
103.75	29.5	3900	1400	5300	73.5849	26.4151
104.25	29.5	3000	1000	4000	75	25
104.75	29.75	3200	1100	4300	74.4186	25.5814
102.25	29.75	2900	2000	4900	59.1837	40.8163
102.5	29.75	2800	1300	4100	68.2927	31.7073
102.75	29.75	3400	1000	4400	77.2727	22.7273
103	29.75	3900	1200	5100	76.4706	23.5294
103.25	29.75	3500	1400	4900	71.4286	28.5714
103.5	29.75	3400	1500	4900	69.3878	30.6122
104	29.75	3300	1100	4400	75	25
104.25	29.75	2900	1600	4500	64.4444	35.5556
104.5	27.75	3300	2100	5400	61.1111	38.8889
100.5	27.75	2000	1800	3800	52.6316	47.3684
100.75	27.75	3100	2000	5100	60.7843	39.2157
101	27.75	2900	2100	5000	58	42
101.25	27.75	3100	1200	4300	72.093	27.907
102.5	27.75	2400	1300	3700	64.8649	35.1351
100	28.25	2500	2100	4600	54.3478	45.6522
104.25	28.25	2900	1200	4100	70.7317	29.2683
104.5	28.25	3100	2200	5300	58.4906	41.5094
104.75	28.25	2200	2100	4300	51.1628	48.8372
100.25	28.5	3100	2300	5400	57.4074	42.5926
100.75	28.5	2600	1500	4100	63.4146	36.5854
104.75	28.5	3400	2200	5600	60.7143	39.2857
103.5	29.25	3900	1700	5600	69.6429	30.3571
102.75	30	3300	1900	5200	63.4615	36.5385
103	30	2800	1200	4000	70	30
103.25	30	3300	1800	5100	64.7059	35.2941
103.5	30	3300	1500	4800	68.75	31.25
103.75	29.75	3400	2200	5600	60.7143	39.2857
104	30	2400	1600	4000	60	40
104.65	29.75	2500	2100	4600	54.3478	45.6522
