# Supplementary material for: Ganglion cells and displaced amacrine cells density in the retina of the collared peccary (Pecari tajacu)
Source: PLoS One. 2020 Oct 1;15(10):e0239719. doi: 10.1371/journal.pone.0239719 (PMC7529232; doi:10.1371/journal.pone.0239719)
Supplement: S4 Dataset — (XLSX) [file pone.0239719.s004.xlsx]

## Sheet: A.T.D
X	Y	Ganglion cells	Amacrine	Total	% Ganglion	% amacrine
27	99.5	3400	2100	5500	61.8182	38.1818
27	100	1700	2200	3900	43.5897	56.4103
27	100.5	2500	2100	4600	54.3478	45.6522
27	101	3300	1700	5000	66	34
27	101.5	3100	1900	5000	62	38
27	102	3200	2600	5800	55.1724	44.8276
27	102.5	2500	2600	5100	49.0196	50.9804
27.5	99.5	3000	1500	4500	66.6667	33.3333
27.5	100	3700	1600	5300	69.8113	30.1887
27.5	100.5	3200	1900	5100	62.7451	37.2549
27.5	101	3300	1600	4900	67.3469	32.6531
27.5	101.5	2700	1700	4400	61.3636	38.6364
27.5	102	3900	2200	6100	63.9344	36.0656
27.5	102.5	3600	2200	5800	62.069	37.931
27.5	103	3800	2200	6000	63.3333	36.6667
27.5	103.5	3200	1300	4500	71.1111	28.8889
27.5	104	3000	1600	4600	65.2174	34.7826
27.5	104.5	2800	2800	5600	50	50
27.7	100.2	2800	2300	5100	54.902	45.098
28	100	2800	1700	4500	62.2222	37.7778
28	100.5	4000	1800	5800	68.9655	31.0345
28	101	4400	2500	6900	63.7681	36.2319
28	101.5	3700	1700	5400	68.5185	31.4815
28	102	3200	1600	4800	66.6667	33.3333
28	102.5	3400	1900	5300	64.1509	35.8491
28	103	3500	1900	5400	64.8148	35.1852
28	103.5	4000	2000	6000	66.6667	33.3333
28	104	3000	2600	5600	53.5714	46.4286
28	104.5	2400	2400	4800	50	50
28.1	101.1	3200	1600	4800	66.6667	33.3333
28.2	102.1	3700	1400	5100	72.549	27.451
28.3	103.1	3900	600	4500	86.6667	13.3333
28.25	102.25	4500	1000	5500	81.8182	18.1818
28.25	102.5	5000	1100	6100	81.9672	18.0328
28.25	102.75	4100	1200	5300	77.3585	22.6415
28.5	100	3200	2300	5500	58.1818	41.8182
28.5	100.5	3400	1700	5100	66.6667	33.3333
28.5	101	3400	1800	5200	65.3846	34.6154
28.5	101.5	4100	1500	5600	73.2143	26.7857
28.5	102	5000	1900	6900	72.4638	27.5362
28.5	102.25	5700	1600	7300	78.0822	21.9178
28.5	102.5	5400	1100	6500	83.0769	16.9231
28.5	102.75	5000	1200	6200	80.6452	19.3548
28.5	103	4400	1400	5800	75.8621	24.1379
28.5	103.5	4000	1400	5400	74.0741	25.9259
28.5	104	4100	1500	5600	73.2143	26.7857
28.75	102.25	4600	800	5400	85.1852	14.8148
28.75	102.5	4500	1300	5800	77.5862	22.4138
28.75	102.75	4100	1100	5200	78.8462	21.1538
29	100.5	3300	1400	4700	70.2128	29.7872
29	101	2800	1100	3900	71.7949	28.2051
29	101.5	3500	2000	5500	63.6364	36.3636
29	102	4000	1700	5700	70.1754	29.8246
29	102.5	4300	1000	5300	81.1321	18.8679
29	103	4300	700	5000	86	14
29	103.5	4700	1000	5700	82.4561	17.5439
29	104	3500	1100	4600	76.087	23.913
29	104.5	3700	1000	4700	78.7234	21.2766
29.5	101.5	2900	1800	4700	61.7021	38.2979
29.5	102	2800	800	3600	77.7778	22.2222
29.5	102.5	3500	1300	4800	72.9167	27.0833
29.5	103	4200	1100	5300	79.2453	20.7547
29.5	103.5	4100	1600	5700	71.9298	28.0702
29.5	104	4600	1400	6000	76.6667	23.3333
29.5	104.5	3800	1200	5000	76	24
27.25	99.75	2700	2000	4700	57.4468	42.5532
27.25	100	2700	1500	4200	64.2857	35.7143
27.25	100.25	2800	2000	4800	58.3333	41.6667
27.5	99.75	3000	1600	4600	65.2174	34.7826
27.5	100.27	3000	1800	4800	62.5	37.5
27.75	99.75	3300	1900	5200	63.4615	36.5385
27.75	100	2700	1700	4400	61.3636	38.6364
27.25	101.75	2800	2500	5300	52.8302	47.1698
27.25	102	2700	2400	5100	52.9412	47.0588
27.25	102.25	3200	2500	5700	56.1404	43.8596
27.25	102.5	3000	2300	5300	56.6038	43.3962
27.25	102.75	2000	2600	4600	43.4783	56.5217
27.25	103	3100	2300	5400	57.4074	42.5926
27.25	103.25	2300	2700	5000	46	54
27.5	101.75	3100	2600	5700	54.386	45.614
27.5	102.25	3400	2800	6200	54.8387	45.1613
27.5	102.75	2900	2400	5300	54.717	45.283
27.5	103.25	2700	2600	5300	50.9434	49.0566
27.75	101.75	2300	2500	4800	47.9167	52.0833
27.75	102	3200	2200	5400	59.2593	40.7407
27.75	102.25	3000	1400	4400	68.1818	31.8182
27.75	102.5	3400	1500	4900	69.3878	30.6122
27.75	102.75	2400	1700	4100	58.5366	41.4634
27.75	103	3400	2200	5600	60.7143	39.2857
27.75	103.25	3100	2800	5900	52.5424	47.4576
27.75	103.5	2600	1300	3900	66.6667	33.3333
28	103.75	3400	1800	5200	65.3846	34.6154
28	100.25	2800	1700	4500	62.2222	37.7778
28	100.75	4000	1700	5700	70.1754	29.8246
28	101.25	4100	1500	5600	73.2143	26.7857
28	101.75	3500	1800	5300	66.0377	33.9623
28	102.25	3500	1900	5400	64.8148	35.1852
28	102.75	3000	1300	4300	69.7674	30.2326
28	103.25	3800	1600	5400	70.3704	29.6296
28.25	103.75	3900	1300	5200	75	25
28.25	100.25	3700	1500	5200	71.1538	28.8462
28.25	100.5	3000	1800	4800	62.5	37.5
28.25	100.75	3500	1800	5300	66.0377	33.9623
28.25	101	3500	1500	5000	70	30
28.25	101.25	3400	1600	5000	68	32
28.25	101.5	3700	1500	5200	71.1538	28.8462
28.25	101.75	3700	1600	5300	69.8113	30.1887
28.25	103.25	4300	1000	5300	81.1321	18.8679
28.25	103.5	4400	1400	5800	75.8621	24.1379
28.25	103.75	3000	1000	4000	75	25
28.5	104	3500	1600	5100	68.6275	31.3725
28.5	101.25	3800	1400	5200	73.0769	26.9231
28.5	101.75	4200	1300	5500	76.3636	23.6364
28.5	103.25	3700	1000	4700	78.7234	21.2766
28.5	103.75	4300	1400	5700	75.4386	24.5614
28.5	104.25	4500	1800	6300	71.4286	28.5714
28.75	104.5	3800	2100	5900	64.4068	35.5932
28.75	101.25	3300	1800	5100	64.7059	35.2941
28.75	101.5	3200	1300	4500	71.1111	28.8889
28.75	101.75	3700	1400	5100	72.549	27.451
28.75	102	3600	1500	5100	70.5882	29.4118
28.75	103	4700	1400	6100	77.0492	22.9508
28.75	103.25	4000	1000	5000	80	20
28.75	103.5	3900	1200	5100	76.4706	23.5294
28.75	103.75	3700	1400	5100	72.549	27.451
28.75	104	4200	1200	5400	77.7778	22.2222
28.75	104.25	3700	1000	4700	78.7234	21.2766
29	104.5	2800	1500	4300	65.1163	34.8837
29	101.25	2900	1000	3900	74.359	25.641
29	101.75	3400	1600	5000	68	32
29	102.25	3800	1100	4900	77.551	22.449
29	102.75	4200	1100	5300	79.2453	20.7547
29	103.25	3500	1000	4500	77.7778	22.2222
29	103.75	4300	800	5100	84.3137	15.6863
29	104.25	3600	1600	5200	69.2308	30.7692
29.25	104.75	3300	1200	4500	73.3333	26.6667
29.25	101.25	2700	1900	4600	58.6957	41.3043
29.25	101.5	2600	1400	4000	65	35
29.25	101.75	3000	1500	4500	66.6667	33.3333
29.25	102	3700	1300	5000	74	26
29.25	102.25	4000	1100	5100	78.4314	21.5686
29.25	102.5	3600	1000	4600	78.2609	21.7391
29.25	102.75	3900	1100	5000	78	22
29.25	103	4100	900	5000	82	18
29.25	103.25	4100	1000	5100	80.3922	19.6078
29.25	103.75	4200	1100	5300	79.2453	20.7547
29.25	104	4900	900	5800	84.4828	15.5172
29.25	104.25	4200	1100	5300	79.2453	20.7547
29.25	104.5	4400	1300	5700	77.193	22.807
29.5	104.75	3100	1500	4600	67.3913	32.6087
29.5	102.25	3100	2000	5100	60.7843	39.2157
29.5	102.75	3800	1000	4800	79.1667	20.8333
29.5	103.25	3800	1300	5100	74.5098	25.4902
29.5	103.75	3900	1400	5300	73.5849	26.4151
29.5	104.25	3000	1000	4000	75	25
29.75	104.75	3200	1100	4300	74.4186	25.5814
29.75	102.25	2900	2000	4900	59.1837	40.8163
29.75	102.5	2800	1300	4100	68.2927	31.7073
29.75	102.75	3400	1000	4400	77.2727	22.7273
29.75	103	3900	1200	5100	76.4706	23.5294
29.75	103.25	3500	1400	4900	71.4286	28.5714
29.75	103.5	3400	1500	4900	69.3878	30.6122
29.75	104	3300	1100	4400	75	25
29.75	104.25	2900	1600	4500	64.4444	35.5556
27.75	104.5	3300	2100	5400	61.1111	38.8889
27.75	100.5	2000	1800	3800	52.6316	47.3684
27.75	100.75	3100	2000	5100	60.7843	39.2157
27.75	101	2900	2100	5000	58	42
27.75	101.25	3100	1200	4300	72.093	27.907
27.75	102.5	2400	1300	3700	64.8649	35.1351
28.25	100	2500	2100	4600	54.3478	45.6522
28.25	104.25	2900	1200	4100	70.7317	29.2683
28.25	104.5	3100	2200	5300	58.4906	41.5094
28.25	104.75	2200	2100	4300	51.1628	48.8372
28.5	100.25	3100	2300	5400	57.4074	42.5926
28.5	100.75	2600	1500	4100	63.4146	36.5854
28.5	104.75	3400	2200	5600	60.7143	39.2857
29.25	103.5	3900	1700	5600	69.6429	30.3571
30	102.75	3300	1900	5200	63.4615	36.5385
30	103	2800	1200	4000	70	30
30	103.25	3300	1800	5100	64.7059	35.2941
30	103.5	3300	1500	4800	68.75	31.25
29.75	103.75	3400	2200	5600	60.7143	39.2857
30	104	2400	1600	4000	60	40
29.75	104.65	2500	2100	4600	54.3478	45.6522

## Sheet: D.C P0
X	Y	Ganglion cells	Amacrine	Total	% Ganglion	% amacrine
109.1	28.8	375	12	387	96.8992	3.10078
108.1	28.7	275	1750	2025	13.5802	86.4198
107.1	28.6	1700	1500	3200	53.125	46.875
106.1	28.6	2600	2800	5400	48.1481	51.8519
105.1	28.5	2600	2500	5100	50.9804	49.0196
104.1	28.4	3200	2800	6000	53.3333	46.6667
103.1	28.3	3200	1600	4800	66.6667	33.3333
102.1	28.2	3700	1400	5100	72.549	27.451
101.1	28.1	3800	2500	6300	60.3175	39.6825
100.2	27.7	2800	2300	5100	54.902	45.098
99.3	27.3	2700	2200	4900	55.102	44.898
98.3	26.9	2400	1900	4300	55.814	44.186
95.6	25.8	3600	2700	6300	57.1429	42.8571
94.6	25.5	3300	2800	6100	54.0984	45.9016
93.6	25.3	2600	2000	4600	56.5217	43.4783
92.7	25	3400	2500	5900	57.6271	42.3729
91.7	24.8	3200	2500	5700	56.1404	43.8596
90.8	24.5	1700	1800	3500	48.5714	51.4286
89.8	24.3	3100	2600	5700	54.386	45.614
88.8	24.1	2100	2500	4600	45.6522	54.3478
87.8	23.9	3400	2900	6300	53.9683	46.0317
86.8	23.9	3300	2500	5800	56.8966	43.1034
85.8	23.9	2800	2300	5100	54.902	45.098
84.8	23.7	2500	2700	5200	48.0769	51.9231
83.9	23.4	3100	2800	5900	52.5424	47.4576
82.9	23.1	3100	2800	5900	52.5424	47.4576
82	22.7	2300	2800	5100	45.098	54.902
81.1	22.2	2000	1800	3800	52.6316	47.3684
80.3	21.7	1900	2700	4600	41.3043	58.6957
79.4	21.2	2000	2600	4600	43.4783	56.5217
76.4	21.1	1100	2700	3800	28.9474	71.0526
75.4	21.2	700	3200	3900	17.9487	82.0513

## Sheet: D.C M-5
X	Y	Ganglion cells	Amacrine	Total	% Ganglion	% amacrine
99.7	10.6	125	1650	1775	7.04225	92.9577
98.8	11	350	1375	1725	20.2899	79.7101
98	11.6	500	1600	2100	23.8095	76.1905
97.1	12.1	600	2400	3000	20	80
96.3	12.7	500	2400	2900	17.2414	82.7586
95.6	13.4	425	2775	3200	13.2812	86.7188
95	14.2	700	2000	2700	25.9259	74.0741
94.7	15.1	600	2500	3100	19.3548	80.6452
94.4	16.1	500	1100	1600	31.25	68.75
94.1	17.1	800	2400	3200	25	75
93.8	18.1	600	2800	3400	17.6471	82.3529
93.5	19	800	1900	2700	29.6296	70.3704
93.2	20	600	2500	3100	19.3548	80.6452
92.9	20.9	1300	2400	3700	35.1351	64.8649
92.6	21.9	900	2800	3700	24.3243	75.6757
92.4	22.9	1300	2600	3900	33.3333	66.6667
92.1	23.9	2500	2500	5000	50	50
91.7	24.8	3200	2500	5700	56.1404	43.8596
91.5	25.8	2000	2300	4300	46.5116	53.4884
91.2	26.8	1200	2500	3700	32.4324	67.5676
90	30.7	1200	1800	3000	40	60
89.7	31.7	1300	2400	3700	35.1351	64.8649
89.4	32.6	600	1300	1900	31.5789	68.4211
89.1	33.6	700	2100	2800	25	75
88.9	34.5	600	1700	2300	26.087	73.913
88.8	36.7	1000	1900	2900	34.4828	65.5172
89.1	38.7	475	2200	2675	17.757	82.243
89.4	39.6	500	1700	2200	22.7273	77.2727
89.7	39.7	450	1250	1700	26.4706	73.5294
90.2	40.5	325	1425	1750	18.5714	81.4286
90.6	41.4	225	1525	1750	12.8571	87.1429
91.2	42.2	150	2625	2775	5.40541	94.5946

## Sheet: D.C M-10
X	Y	Ganglion cells	Amacrine	Total	% Ganglion	% amacrine
99.6	10.5	150	1950	2100	7.14286	92.8571
98.7	10.7	325	1875	2200	14.7727	85.2273
97.8	11.2	375	1900	2275	16.4835	83.5165
96.9	11.7	400	1850	2250	17.7778	82.2222
96.1	12.3	550	2325	2875	19.1304	80.8696
95.2	12.8	450	2400	2850	15.7895	84.2105
94.3	13.3	500	1900	2400	20.8333	79.1667
93.5	13.8	600	2350	2950	20.339	79.661
92.7	14.4	500	2100	2600	19.2308	80.7692
91.9	14.9	1000	2600	3600	27.7778	72.2222
91	15.5	600	2300	2900	20.6897	79.3103
90.3	16.2	600	2800	3400	17.6471	82.3529
88.4	19	1100	2900	4000	27.5	72.5
88.1	20	700	2100	2800	25	75
87.8	21	700	2500	3200	21.875	78.125
87.4	22	1500	2900	4400	34.0909	65.9091
87.1	22.9	2100	2700	4800	43.75	56.25
86.8	23.9	3300	2600	5900	55.9322	44.0678
86.5	24.9	2500	2800	5300	47.1698	52.8302
86.2	25.9	2000	2900	4900	40.8163	59.1837
85.9	26.8	2300	2500	4800	47.9167	52.0833
85.6	27.8	1400	1800	3200	43.75	56.25
85.3	28.8	1800	1900	3700	48.6486	51.3514
85	29.8	1400	1700	3100	45.1613	54.8387
84.7	30.8	700	2800	3500	20	80
84.4	31.8	600	2000	2600	23.0769	76.9231
84.2	32.8	700	1600	2300	30.4348	69.5652
84.1	33.8	600	2000	2600	23.0769	76.9231
84.2	34.8	1300	2800	4100	31.7073	68.2927
84.5	35.8	600	2400	3000	20	80
86.9	40	500	1775	2275	21.978	78.022
87.7	40.7	700	1400	2100	33.3333	66.6667
88.5	41.3	500	1850	2350	21.2766	78.7234
89.3	41.8	375	1450	1825	20.5479	79.4521
90.2	42.3	225	2100	2325	9.67742	90.3226

## Sheet: D.C M-15
X	Y	Ganglion cells	Amacrine	Total	% Ganglion	% amacrine
99.2	10.3	250	1550	1800	13.8889	86.1111
98.2	10.4	350	2325	2675	13.0841	86.9159
97.2	10.6	400	1675	2075	19.2771	80.7229
96.2	10.9	375	1850	2225	16.8539	83.1461
95.2	11.2	425	1550	1975	21.519	78.481
94.3	11.4	625	2075	2700	23.1481	76.8519
93.3	11.6	425	1575	2000	21.25	78.75
92.4	11.9	600	2400	3000	20	80
91.4	12.1	500	2325	2825	17.6991	82.3009
90.5	12.4	600	1600	2200	27.2727	72.7273
84.1	17.1	800	1500	2300	34.7826	65.2174
83.8	18.1	600	2400	3000	20	80
83.4	19	800	1400	2200	36.3636	63.6364
83.1	19.9	800	2900	3700	21.6216	78.3784
82.7	20.8	1500	2000	3500	42.8571	57.1429
82.4	21.8	1600	2800	4400	36.3636	63.6364
82	22.7	2300	2900	5200	44.2308	55.7692
81.6	23.6	2300	2700	5000	46	54
81.3	24.5	1400	2600	4000	35	65
80.9	25.5	700	1800	2500	28	72
80.5	26.4	800	1500	2300	34.7826	65.2174
80.2	27.4	500	2000	2500	20	80
80.7	31.9	800	1900	2700	29.6296	70.3704
80.9	32.9	900	2300	3200	28.125	71.875
81.3	33.8	600	1500	2100	28.5714	71.4286
81.8	34.7	600	1800	2400	25	75
82.3	35.6	650	1475	2125	30.5882	69.4118
85.7	40.5	500	1500	2000	25	75
86.4	41.1	500	1600	2100	23.8095	76.1905
87.2	41.7	525	1375	1900	27.6316	72.3684
88	42.2	400	1575	1975	20.2532	79.7468
89	42.4	700	1600	2300	30.4348	69.5652
90	42.6	400	2400	2800	14.2857	85.7143

## Sheet: D.C M+10
X	Y	Ganglion cells	Amacrine	Total	% Ganglion	% amacrine
101.3	10.6	150	2125	2275	6.59341	93.4066
102.2	10.9	200	2325	2525	7.92079	92.0792
103	11.3	275	2550	2825	9.73451	90.2655
103.9	11.8	350	2900	3250	10.7692	89.2308
104.7	12.4	600	2400	3000	20	80
107.6	17.9	600	2100	2700	22.2222	77.7778
107.9	18.9	375	1925	2300	16.3043	83.6957
108	19.8	700	2400	3100	22.5806	77.4194
107.9	20.8	325	1600	1925	16.8831	83.1169
107.7	21.8	325	1700	2025	16.0494	83.9506
107.5	22.8	275	1625	1900	14.4737	85.5263
107.4	23.8	300	2350	2650	11.3208	88.6792
107.1	24.7	475	1850	2325	20.4301	79.5699
106.9	25.7	600	2000	2600	23.0769	76.9231
106.6	26.6	475	1875	2350	20.2128	79.7872
106.4	27.6	1100	2100	3200	34.375	65.625
106.1	28.5	2300	2900	5200	44.2308	55.7692
105.9	29.1	2300	2600	4900	46.9388	53.0612
105.3	31.9	1600	2800	4400	36.3636	63.6364
105	32.9	700	2100	2800	25	75
104.7	33.9	450	19.25	469.25	95.8977	4.10229
104.5	34.9	325	1325	1650	19.697	80.303
104.2	35.9	275	1225	1500	18.3333	81.6667
103.9	36.9	300	1125	1425	21.0526	78.9474
104.5	37.8	225	1575	1800	12.5	87.5
104	38.7	325	1425	1750	18.5714	81.4286
103.5	39.5	75	1675	1750	4.28571	95.7143
98.1	42.5	250	900	1150	21.7391	78.2609
97.1	42.5	250	1350	1600	15.625	84.375
96.1	42.5	125	1400	1525	8.19672	91.8033
95.1	42.5	375	1800	2175	17.2414	82.7586

## Sheet: D.C M0
X	Y	Ganglion cells	Amacrine	Total	% Ganglion	% amacrine
100.7	10.5	175	2450	2625	6.66667	93.3333
100.4	11.5	450	1800	2250	20	80
100.2	12.5	500	2300	2800	17.8571	82.1429
99.9	13.5	700	2600	3300	21.2121	78.7879
99.6	14.5	800	2200	3000	26.6667	73.3333
99.4	15.5	600	2600	3200	18.75	81.25
99.1	16.5	700	2600	3300	21.2121	78.7879
98.8	17.4	900	2900	3800	23.6842	76.3158
98.6	18.4	700	2600	3300	21.2121	78.7879
98.3	19.4	900	2700	3600	25	75
98.1	20.4	1100	2100	3200	34.375	65.625
97.8	21.3	800	3000	3800	21.0526	78.9474
97.6	22.3	700	1900	2600	26.9231	73.0769
97.6	22.3	700	2900	3600	19.4444	80.5556
97.3	23.4	600	1800	2400	25	75
95	32	1100	2300	3400	32.3529	67.6471
94.7	33	1500	1600	3100	48.3871	51.6129
94.5	33.9	900	2300	3200	28.125	71.875
94.1	34.9	1000	2200	3200	31.25	68.75
93.8	35.8	775	2175	2950	26.2712	73.7288
93.3	36.7	600	2000	2600	23.0769	76.9231
92.9	37.6	675	1875	2550	26.4706	73.5294
92.4	38.5	800	1600	2400	33.3333	66.6667
92.1	39.5	800	2100	2900	27.5862	72.4138
91.8	40.5	600	900	1500	40	60
91.6	41.5	225	1100	1325	16.9811	83.0189
91.5	42.5	175	2175	2350	7.44681	92.5532

## Sheet: D.C M+5
X	Y	Ganglion cells	Amacrine	Total	% Ganglion	% amacrine
101.2	10.9	500	1900	2400	20.8333	79.1667
101.8	11.7	325	2125	2450	13.2653	86.7347
102.3	12.6	600	2300	2900	20.6897	79.3103
102.7	13.5	700	2300	3000	23.3333	76.6667
103	14.4	1100	2300	3400	32.3529	67.6471
103.2	15.3	600	2800	3400	17.6471	82.3529
103.8	18.5	700	2100	2800	25	75
103.6	19.4	600	2600	3200	18.75	81.25
103.4	20.4	1100	2500	3600	30.5556	69.4444
103	21.3	700	2900	3600	19.4444	80.5556
102.8	22.3	1200	2800	4000	30	70
102.5	23.2	700	2300	3000	23.3333	76.6667
102.2	24.2	1500	2600	4100	36.5854	63.4146
102	25.2	1300	2400	3700	35.1351	64.8649
101.7	26.1	1500	2600	4100	36.5854	63.4146
101.4	27.1	1900	2900	4800	39.5833	60.4167
101.1	28.1	3800	2300	6100	62.2951	37.7049
100.9	29.1	1800	2300	4100	43.9024	56.0976
100.1	32	800	2800	3600	22.2222	77.7778
99.8	33	1800	2700	4500	40	60
99.5	34	900	2600	3500	25.7143	74.2857
99.2	35	1000	2700	3700	27.027	72.973
99	36	900	1600	2500	36	64
98.7	37	900	1900	2800	32.1429	67.8571
97.5	39.1	600	1300	1900	31.5789	68.4211
96.8	39.8	575	1350	1925	29.8701	70.1299
96	40.5	375	1350	1725	21.7391	78.2609
95.2	41.1	325	1375	1700	19.1176	80.8824
94.3	41.6	175	1200	1375	12.7273	87.2727
92.4	42.4	100	2400	2500	4	96

## Sheet: all
99.5	27
100	27
100.5	27
101	27
101.5	27
102	27
102.5	27
99.5	27.5
100	27.5
100.5	27.5
101	27.5
101.5	27.5
102	27.5
102.5	27.5
103	27.5
103.5	27.5
104	27.5
104.5	27.5
100.2	27.7
100	28
100.5	28
101	28
101.5	28
102	28
102.5	28
103	28
103.5	28
104	28
104.5	28
101.1	28.1
102.1	28.2
103.1	28.3
102.25	28.25
102.5	28.25
102.75	28.25
100	28.5
100.5	28.5
101	28.5
101.5	28.5
102	28.5
102.25	28.5
102.5	28.5
102.75	28.5
103	28.5
103.5	28.5
104	28.5
102.25	28.75
102.5	28.75
102.75	28.75
100	29
100.5	29
101	29
101.5	29
102	29
102.5	29
103	29
103.5	29
104	29
104.5	29
100	29.5
100.5	29.5
101	29.5
101.5	29.5
102	29.5
102.5	29.5
103	29.5
103.5	29.5
104	29.5
104.5	29.5
99.75	27.25
100	27.25
100.25	27.25
99.75	27.5
100.27	27.5
99.75	27.75
100	27.75
101.75	27.25
102	27.25
102.25	27.25
102.5	27.25
102.75	27.25
103	27.25
103.25	27.25
101.75	27.5
102.25	27.5
102.75	27.5
103.25	27.5
101.75	27.75
102	27.75
102.25	27.75
102.5	27.75
102.75	27.75
103	27.75
103.25	27.75
103.5	27.75
103.75	28
100.25	28
100.75	28
101.25	28
101.75	28
102.25	28
102.75	28
103.25	28
103.75	28.25
100.25	28.25
100.5	28.25
100.75	28.25
101	28.25
101.25	28.25
101.5	28.25
101.75	28.25
103.25	28.25
103.5	28.25
103.75	28.25
104	28.5
101.25	28.5
101.75	28.5
103.25	28.5
103.75	28.5
104.25	28.5
104.5	28.75
101.25	28.75
101.5	28.75
101.75	28.75
102	28.75
103	28.75
103.25	28.75
103.5	28.75
103.75	28.75
104	28.75
104.25	28.75
104.5	29
101.25	29
101.75	29
102.25	29
102.75	29
103.25	29
103.75	29
104.25	29
104.75	29.25
101.25	29.25
101.5	29.25
101.75	29.25
102	29.25
102.25	29.25
102.5	29.25
102.75	29.25
103	29.25
103.25	29.25
103.75	29.25
104	29.25
104.25	29.25
104.5	29.25
104.75	29.5
102.25	29.5
102.75	29.5
103.25	29.5
103.75	29.5
104.25	29.5
104.75	29.75
102.25	29.75
102.5	29.75
102.75	29.75
103	29.75
103.25	29.75
103.5	29.75
104	29.75
104.25	29.75
104.5	27.75
100.5	27.75
100.75	27.75
101	27.75
101.25	27.75
102.5	27.75
100	28.25
104.25	28.25
104.5	28.25
104.75	28.25
100.25	28.5
100.75	28.5
104.75	28.5
103.5	29.25
102.75	30
103	30
103.25	30
103.5	30
103.75	29.75
104	30
104.65	29.75
109.1	28.8
108.1	28.7
107.1	28.6
106.1	28.6
105.1	28.5
104.1	28.4
103.1	28.3
102.1	28.2
101.1	28.1
100.2	27.7
99.3	27.3
98.3	26.9
97.4	26.5
96.6	26.1
95.6	25.8
94.6	25.5
93.6	25.3
92.7	25
91.7	24.8
90.8	24.5
89.8	24.3
88.8	24.1
87.8	23.9
86.8	23.9
85.8	23.9
84.8	23.7
83.9	23.4
82.9	23.1
82	22.7
81.1	22.2
80.3	21.7
79.4	21.2
76.4	21.1
75.4	21.2
99.7	10.6
98.8	11
98	11.6
97.1	12.1
96.3	12.7
95.6	13.4
95	14.2
94.7	15.1
94.4	16.1
94.1	17.1
93.8	18.1
93.5	19
93.2	20
92.9	20.9
92.6	21.9
92.4	22.9
92.1	23.9
91.7	24.8
91.5	25.8
91.2	26.8
90.9	27.8
90.6	28.8
90.3	29.7
90	30.7
89.7	31.7
89.4	32.6
89.1	33.6
88.9	34.5
88.8	36.7
89.1	38.7
89.4	39.6
89.7	39.7
90.2	40.5
90.6	41.4
91.2	42.2
99.6	10.5
98.7	10.7
97.8	11.2
96.9	11.7
96.1	12.3
95.2	12.8
94.3	13.3
93.5	13.8
92.7	14.4
91.9	14.9
91	15.5
90.3	16.2
88.4	19
88.1	20
87.8	21
87.4	22
87.1	22.9
86.8	23.9
86.5	24.9
86.2	25.9
85.9	26.8
85.6	27.8
85.3	28.8
85	29.8
84.7	30.8
84.4	31.8
84.2	32.8
84.1	33.8
84.2	34.8
84.5	35.8
86.9	40
87.7	40.7
88.5	41.3
89.3	41.8
90.2	42.3
99.2	10.3
98.2	10.4
97.2	10.6
96.2	10.9
95.2	11.2
94.3	11.4
93.3	11.6
92.4	11.9
91.4	12.1
90.5	12.4
84.1	17.1
83.8	18.1
83.4	19
83.1	19.9
82.7	20.8
82.4	21.8
82	22.7
81.6	23.6
81.3	24.5
80.9	25.5
80.5	26.4
80.2	27.4
80.7	31.9
80.9	32.9
81.3	33.8
81.8	34.7
82.3	35.6
85.7	40.5
86.4	41.1
87.2	41.7
88	42.2
89	42.4
90	42.6
101.3	10.6
102.2	10.9
103	11.3
103.9	11.8
104.7	12.4
107.6	17.9
107.9	18.9
108	19.8
107.9	20.8
107.7	21.8
107.5	22.8
107.4	23.8
107.1	24.7
106.9	25.7
106.6	26.6
106.4	27.6
106.1	28.5
105.9	29.1
105.3	31.9
105	32.9
104.7	33.9
104.5	34.9
104.2	35.9
103.9	36.9
104.5	37.8
104	38.7
103.5	39.5
98.1	42.5
97.1	42.5
96.1	42.5
95.1	42.5
100.7	10.5
100.4	11.5
100.2	12.5
99.9	13.5
99.6	14.5
99.4	15.5
99.1	16.5
98.8	17.4
98.6	18.4
98.3	19.4
98.1	20.4
97.8	21.3
97.6	22.3
97.6	22.3
97.3	23.4
97.1	24.2
96.8	25.2
96.6	26.1
96.3	27.1
96	28.1
95.8	29
95.5	30
95.2	31
95	32
94.7	33
94.5	33.9
94.1	34.9
93.8	35.8
93.3	36.7
92.9	37.6
92.4	38.5
92.1	39.5
91.8	40.5
91.6	41.5
91.5	42.5
101.2	10.9
101.8	11.7
102.3	12.6
102.7	13.5
103	14.4
103.2	15.3
103.8	18.5
103.6	19.4
103.4	20.4
103	21.3
102.8	22.3
102.5	23.2
102.2	24.2
102	25.2
101.7	26.1
101.4	27.1
101.1	28.1
100.9	29.1
100.6	30.1
100.3	31
100.1	32
99.8	33
99.5	34
99.2	35
99	36
98.7	37
97.5	39.1
96.8	39.8
96	40.5
95.2	41.1
94.3	41.6
92.4	42.4
