# Supplementary material for: Ganglion cells and displaced amacrine cells density in the retina of the collared peccary (Pecari tajacu)
Source: PLoS One. 2020 Oct 1;15(10):e0239719. doi: 10.1371/journal.pone.0239719 (PMC7529232; doi:10.1371/journal.pone.0239719)
Supplement: S5 Dataset — (XLSX) [file pone.0239719.s005.xlsx]

## Sheet: E.C M+5
91.2	10.5	500	1700	2200	22.7273	77.2727
90.7	11.4	325	1975	2300	14.1304	85.8696
90.4	12.3	600	2600	3200	18.75	81.25
90	13.2	900	1900	2800	32.1429	67.8571
89.7	14.2	800	2300	3100	25.8065	74.1935
89.3	15.1	900	2600	3500	25.7143	74.2857
90	16.1	700	2700	3400	20.5882	79.4118
88.7	17	1000	2800	3800	26.3158	73.6842
88.5	18	800	2300	3100	25.8065	74.1935
88.3	19	1000	2300	3300	30.303	69.697
88.1	20	1300	2600	3900	33.3333	66.6667
88	21	1300	2600	3900	33.3333	66.6667
87.9	22	1700	2900	4600	36.9565	63.0435
87.8	23	900	2300	3200	28.125	71.875
87.7	24	2000	2900	4900	40.8163	59.1837
87.6	25	2200	2300	4500	48.8889	51.1111
87.4	26.1	2100	2200	4300	48.8372	51.1628
87.2	27.1	3300	2900	6200	53.2258	46.7742
86.9	31.1	1600	2600	4200	38.0952	61.9048
86.9	32.1	1200	1600	2800	42.8571	57.1429
86.8	33.1	1100	2000	3100	35.4839	64.5161
86.7	34.1	700	2325	3025	23.1405	76.8595
86.6	36.7	900	1600	2500	36	64
86.5	37.7	900	2500	3400	26.4706	73.5294
86.5	38.7	600	1500	2100	28.5714	71.4286
86.5	39.7	700	1400	2100	33.3333	66.6667
86.5	40.7	500	1300	1800	27.7778	72.2222
86.5	41.7	500	1300	1800	27.7778	72.2222
86.5	42.7	375	1225	1600	23.4375	76.5625

## Sheet: E.C M+10
91.2	10.1	300	1525	1825	16.4384	83.5616
90.5	10.7	225	2350	2575	8.73786	91.2621
89.7	11.4	375	1775	2150	17.4419	82.5581
89	12.1	500	1500	2000	25	75
88.3	12.8	525	2200	2725	19.2661	80.7339
87.6	13.5	375	2200	2575	14.5631	85.4369
86.9	14.3	500	2300	2800	17.8571	82.1429
86.2	15.1	800	2300	3100	25.8065	74.1935
85.7	15.9	600	2700	3300	18.1818	81.8182
85.1	16.7	1000	2600	3600	27.7778	72.2222
84.6	17.6	800	2900	3700	21.6216	78.3784
84.2	18.5	1000	2600	3600	27.7778	72.2222
82.9	22.1	1000	2200	3200	31.25	68.75
82.7	23.1	1100	2500	3600	30.5556	69.4444
82.6	24.1	1600	2400	4000	40	60
82.5	25.1	2500	2400	4900	51.0204	48.9796
82.4	26.2	3200	2100	5300	60.3774	39.6226
82.3	27.2	1800	1700	3500	51.4286	48.5714
82.3	28.2	2000	2300	4300	46.5116	53.4884
82.2	29.2	1000	1700	2700	37.037	62.963
82.2	30.2	1200	1900	3100	38.7097	61.2903
82.3	31.2	1100	1400	2500	44	56
82.4	32.2	500	2300	2800	17.8571	82.1429
82.5	33.2	700	1500	2200	31.8182	68.1818
82.7	34.2	500	2600	3100	16.129	83.871
82.9	35.2	600	1700	2300	26.087	73.913
84.8	40.7	300	1075	1375	21.8182	78.1818
85.4	41.6	425	1000	1425	29.8246	70.1754
85.8	42.5	125	1900	2025	6.17284	93.8272
86.3	43.3	150	1575	1725	8.69565	91.3043

## Sheet: E.C M0
91.9	10.5	400	2225	2625	15.2381	84.7619
92.5	11.3	675	2000	2675	25.2336	74.7664
92.9	12.2	800	2100	2900	27.5862	72.4138
93.2	13.2	600	2300	2900	20.6897	79.3103
93.3	14.2	800	1500	2300	34.7826	65.2174
93.4	15.2	1100	2500	3600	30.5556	69.4444
93.5	16.2	800	2100	2900	27.5862	72.4138
93.5	17.2	800	2600	3400	23.5294	76.4706
93.5	18.2	1300	2400	3700	35.1351	64.8649
93.4	19.2	800	2800	3600	22.2222	77.7778
93.4	20.2	1600	2400	4000	40	60
93.4	21.2	1200	2600	3800	31.5789	68.4211
93.3	22.2	1300	2100	3400	38.2353	61.7647
93.2	23.2	800	1500	2300	34.7826	65.2174
93	24.2	1100	2300	3400	32.3529	67.6471
92.9	25.2	1400	2600	4000	35	65
91.1	32	1000	2400	3400	29.4118	70.5882
90.9	32.9	1300	2100	3400	38.2353	61.7647
90.6	33.9	1000	1700	2700	37.037	62.963
90.4	34.9	700	2500	3200	21.875	78.125
90.1	35.9	800	2200	3000	26.6667	73.3333
89.8	36.9	800	1900	2700	29.6296	70.3704
89.5	37.8	800	2100	2900	27.5862	72.4138
89.2	38.8	700	1300	2000	35	65
88.8	39.8	650	1700	2350	27.6596	72.3404
88.4	40.7	600	1225	1825	32.8767	67.1233
87.9	41.6	500	1200	1700	29.4118	70.5882
87.4	42.5	500	1000	1500	33.3333	66.6667
86.9	43.4	325	1650	1975	16.4557	83.5443

## Sheet: E.C M-5
91.8	10	600	1400	2000	30	70
92.5	10.8	900	1800	2700	33.3333	66.6667
93.1	11.6	500	2300	2800	17.8571	82.1429
93.7	12.4	600	2800	3400	17.6471	82.3529
94.4	13.5	575	2325	2900	19.8276	80.1724
94.9	14.4	1000	2700	3700	27.027	72.973
96.6	17.3	900	2500	3400	26.4706	73.5294
96.9	18.3	1000	2800	3800	26.3158	73.6842
97.2	19.2	800	2500	3300	24.2424	75.7576
97.3	20.2	900	2300	3200	28.125	71.875
97.4	21.2	700	2500	3200	21.875	78.125
97.5	22.2	900	2500	3400	26.4706	73.5294
97.6	23.2	1000	2600	3600	27.7778	72.2222
97.6	24.2	1100	2500	3600	30.5556	69.4444
97.5	25.2	1500	1700	3200	46.875	53.125
97.5	26.2	1700	1800	3500	48.5714	51.4286
97.4	27.2	1600	2900	4500	35.5556	64.4444
97.3	28.3	3600	2100	5700	63.1579	36.8421
97.2	29.3	2500	2900	5400	46.2963	53.7037
96.7	30.2	1700	2300	4000	42.5	57.5
96.1	31.1			0	#DIV/0!	#DIV/0!
95.8	32			0	#DIV/0!	#DIV/0!
95.3	32.9	900	1800	2700	33.3333	66.6667
94.7	33.7	700	2500	3200	21.875	78.125
94.2	34.6	1100	1700	2800	39.2857	60.7143
93.6	35.4	900	1400	2300	39.1304	60.8696
93	36.3	800	1600	2400	33.3333	66.6667
92.4	37.1	600	900	1500	40	60
91.8	37.9	1000	1200	2200	45.4545	54.5455
91.1	38.7	700	1200	1900	36.8421	63.1579
90.7	39.4	700	1200	1900	36.8421	63.1579
90	40.2	600	1600	2200	27.2727	72.7273
89.4	41	625	975	1600	39.0625	60.9375
88.8	41.8	500	1500	2000	25	75
88	42.5	600	900	1500	40	60
87.3	43.2	500	1700	2200	22.7273	77.2727

## Sheet: E.C M-10
92.2	10	500	2200	2700	18.5185	81.4815
92.9	10.5	600	2000	2600	23.0769	76.9231
93.1	11.1	600	2200	2800	21.4286	78.5714
94.5	11.7	500	2700	3200	15.625	84.375
95.5	12.9	1400	2600	4000	35	65
98.2	14.8	700	2400	3100	22.5806	77.4194
98.8	16.7	800	2600	3400	23.5294	76.4706
99.4	17.5	900	2100	3000	30	70
99.8	18.4	1000	2300	3300	30.303	69.697
100.3	19.3	700	2500	3200	21.875	78.125
100.7	20.2	1100	2400	3500	31.4286	68.5714
101.1	21.1	800	2300	3100	25.8065	74.1935
101.5	22	700	2600	3300	21.2121	78.7879
101.8	22.9	900	2700	3600	25	75
102	23.9	700	2800	3500	20	80
102.2	24.8	1000	2200	3200	31.25	68.75
102.2	25.8	1300	2100	3400	38.2353	61.7647
102.3	26.8	1400	2300	3700	37.8378	62.1622
102.3	27.8	3000	2800	5800	51.7241	48.2759
102.1	28.8	3500	2900	6400	54.6875	45.3125
101.8	29.7	2600	2500	5100	50.9804	49.0196
101.4	30.7	1000	2700	3700	27.027	72.973
99.8	33.3	900	1800	2700	33.3333	66.6667
98.2	35.8	1000	1900	2900	34.4828	65.5172
97.2	36.6	900	1300	2200	40.9091	59.0909
96.9	37.4	700	1700	2400	29.1667	70.8333
96.3	38.1	700	1400	2100	33.3333	66.6667
95.6	38.8	800	1600	2400	33.3333	66.6667
94.8	39.5	600	1900	2500	24	76
94	40.1	500	1325	1825	27.3973	72.6027
93.2	40.7	500	1700	2200	22.7273	77.2727
91.4	41.7	500	1100	1600	31.25	68.75
90.5	42.3	700	1500	2200	31.8182	68.1818
89.5	42.7	550	1050	1600	34.375	65.625
88.6	43	400	750	1150	34.7826	65.2174
87.7	43.3	525	1275	1800	29.1667	70.8333

## Sheet: E.C M-15
92.2	9.8	425	1600	2025	20.9877	79.0123
93.1	10.2	600	1900	2500	24	76
93.9	10.6	500	2400	2900	17.2414	82.7586
94.8	11.1	500	2700	3200	15.625	84.375
101.4	13.7	475	2150	2625	18.0952	81.9048
102	14.3	600	2475	3075	19.5122	80.4878
102.7	15	500	2400	2900	17.2414	82.7586
103.4	15.8	500	2100	2600	19.2308	80.7692
104	16.6	500	2300	2800	17.8571	82.1429
104.6	17.4	500	2125	2625	19.0476	80.9524
105.1	18.3	350	2075	2425	14.433	85.567
105.5	19.2	475	2000	2475	19.1919	80.8081
105.9	20.1	450	1875	2325	19.3548	80.6452
106.3	21	900	2000	2900	31.0345	68.9655
106.5	22	500	2700	3200	15.625	84.375
106.8	22.9	900	2600	3500	25.7143	74.2857
106.9	23.9	700	2600	3300	21.2121	78.7879
107.2	24.8	600	1800	2400	25	75
107.3	25.8	800	2300	3100	25.8065	74.1935
107.3	26.8	1200	2800	4000	30	70
107.3	27.8	2800	2600	5400	51.8519	48.1481
107.3	28.8	2900	2300	5200	55.7692	44.2308
107.3	29.8	1100	2200	3300	33.3333	66.6667
107.2	30.8	1400	2500	3900	35.8974	64.1026
106.9	31.8	900	2400	3300	27.2727	72.7273
106.5	32.8	900	1500	2400	37.5	62.5
106.1	33.1	800	1300	2100	38.0952	61.9048
105.5	34.5	500	1400	1900	26.3158	73.6842
104.9	35.2	800	1900	2700	29.6296	70.3704
104.1	35.9	700	1500	2200	31.8182	68.1818
99.2	39.9	700	2100	2800	25	75
98.4	40.5	1000	1100	2100	47.619	52.381
97.6	41.1	500	800	1300	38.4615	61.5385
96.8	41.7	700	1400	2100	33.3333	66.6667
95.9	42.2	700	1300	2000	35	65
95	42.6	500	1000	1500	33.3333	66.6667
94.1	43	600	1600	2200	27.2727	72.7273
93.1	43.2	900	1700	2600	34.6154	65.3846
90	43.4	700	1300	2000	35	65
89	43.5	500	1300	1800	27.7778	72.2222
88	43.5	500	1600	2100	23.8095	76.1905
87	43.5	175	2800	2975	5.88235	94.1176

## Sheet: E.C M-20
92.2	9.7	300	1700	2000	15	85
93.2	9.8	525	1650	2175	24.1379	75.8621
94.1	10.1	550	1925	2475	22.2222	77.7778
102.4	13.7	500	1800	2300	21.7391	78.2609
103.2	14.3	700	1800	2500	28	72
104	15	350	1775	2125	16.4706	83.5294
104.8	15.6	500	2300	2800	17.8571	82.1429
105.5	16.2	350	2425	2775	12.6126	87.3874
106.3	16.9	500	1500	2000	25	75
106.9	17.6	425	1950	2375	17.8947	82.1053
107.7	18.3	600	1000	1600	37.5	62.5
108.4	19	700	1200	1900	36.8421	63.1579
109.1	19.7	425	2000	2425	17.5258	82.4742
109.6	20.4	425	2000	2425	17.5258	82.4742
111.4	25.8	500	2300	2800	17.8571	82.1429
111.7	26.7	900	1800	2700	33.3333	66.6667
112	27.7	1400	2700	4100	34.1463	65.8537
112.2	28.7	1200	2300	3500	34.2857	65.7143
112.2	29.6	800	2300	3100	25.8065	74.1935
111.2	33.6	800	1200	2000	40	60
110.7	34.5	575	1200	1775	32.3944	67.6056
110.3	35.3	500	2500	3000	16.6667	83.3333
109.7	36.2	700	1300	2000	35	65
99.8	45.8	800	1000	1800	44.4444	55.5556
98.8	46	500	1600	2100	23.8095	76.1905
97.8	46.1	425	1425	1850	22.973	77.027
96.8	46.1	600	2100	2700	22.2222	77.7778
95.8	46.1	800	1600	2400	33.3333	66.6667
94.8	46.1	500	1000	1500	33.3333	66.6667
93.8	45.9	500	1200	1700	29.4118	70.5882
89	44.8	600	1600	2200	27.2727	72.7273
88.1	44.4	250	1925	2175	11.4943	88.5057
87.2	43.9	175	1975	2150	8.13953	91.8605

## Sheet: E.C P0
113.2	28.6	700	2900	3600	19.4444	80.5556
112.2	28.7	1300	2300	3600	36.1111	63.8889
111.2	28.7	2000	2200	4200	47.619	52.381
110.2	28.7	3100	2600	5700	54.386	45.614
109.3	28.7	2500	2500	5000	50	50
108.2	28.8	3000	2900	5900	50.8475	49.1525
107.3	28.8	2900	2300	5200	55.7692	44.2308
106.2	28.8	2700	2300	5000	54	46
105.3	28.7	3800	2600	6400	59.375	40.625
104.3	28.7	3300	2700	6000	55	45
103.2	28.7	3700	2500	6200	59.6774	40.3226
102.1	28.8	3500	2700	6200	56.4516	43.5484
101.2	28.8	2500	2300	4800	52.0833	47.9167
100.2	28.6	3300	2600	5900	55.9322	44.0678
99.2	28.5	3500	2800	6300	55.5556	44.4444
98.3	28.4	3100	2700	5800	53.4483	46.5517
97.3	28.3	3600	2100	5700	63.1579	36.8421
96.2	28.1	3500	2500	6000	58.3333	41.6667
95.2	27.9	3700	2800	6500	56.9231	43.0769
94.2	27.7	2700	2400	5100	52.9412	47.0588
93.2	27.4			0	#DIV/0!	#DIV/0!
92.3	27.1			0	#DIV/0!	#DIV/0!
91.4	26.8	2200	2600	4800	45.8333	54.1667
90.4	26.5	2100	2300	4400	47.7273	52.2727
89.4	26.3	1700	2600	4300	39.5349	60.4651
88.5	26.2	3000	2500	5500	54.5455	45.4545
87.4	26.1	2100	2300	4400	47.7273	52.2727
86.4	26.1	2500	2400	4900	51.0204	48.9796
85.5	26.1	3600	1900	5500	65.4545	34.5455
84.5	26.1	4300	1700	6000	71.6667	28.3333
83.5	26.1	3300	1800	5100	64.7059	35.2941
82.4	26.2	3200	2100	5300	60.3774	39.6226
81.4	26.3	2200	2300	4500	48.8889	51.1111
80.5	26.4	1300	2400	3700	35.1351	64.8649
79.4	26.4	500	2900	3400	14.7059	85.2941
78.5	26.4	350	2025	2375	14.7368	85.2632

## Sheet: E.C.A.T
83	24.5	2400	2600	5000	48	52
83.5	24.5	1800	2100	3900	46.1538	53.8462
84	24.5	2800	2400	5200	53.8462	46.1538
84.5	24.5	2500	1800	4300	58.1395	41.8605
85	24.5	2500	2200	4700	53.1915	46.8085
85.5	24.5	2800	2500	5300	52.8302	47.1698
86	24.5	2700	2200	4900	55.102	44.898
83	25	2400	2000	4400	54.5455	45.4545
83.5	25	2900	2500	5400	53.7037	46.2963
84	25	2700	2300	5000	54	46
84.5	25	3800	2100	5900	64.4068	35.5932
85	25	2600	2300	4900	53.0612	46.9388
85.5	25	2000	1600	3600	55.5556	44.4444
86	25	3200	2500	5700	56.1404	43.8596
83	25.5	2800	1700	4500	62.2222	37.7778
83.5	25.5	3700	1300	5000	74	26
84	25.5	3600	1400	5000	72	28
84.5	25.5	3800	1000	4800	79.1667	20.8333
85	25.5	3000	1600	4600	65.2174	34.7826
85.5	25.5	2900	1800	4700	61.7021	38.2979
86	25.5	2500	1700	4200	59.5238	40.4762
83	26	3600	1000	4600	78.2609	21.7391
83.5	26	3700	900	4600	80.4348	19.5652
84	26	4200	1500	5700	73.6842	26.3158
84.5	26	4200	900	5100	82.3529	17.6471
85	26	3800	1600	5400	70.3704	29.6296
85.5	26	3600	1200	4800	75	25
86	26	3900	1700	5600	69.6429	30.3571
83	26.5	3800	1100	4900	77.551	22.449
83.5	26.5	4100	1000	5100	80.3922	19.6078
84	26.5	3600	900	4500	80	20
84.5	26.5	3700	800	4500	82.2222	17.7778
85	26.5	4300	1400	5700	75.4386	24.5614
85.5	26.5	3800	1300	5100	74.5098	25.4902
86	26.5	3500	1500	5000	70	30
83	27	3200	1200	4400	72.7273	27.2727
83.5	27	3400	1000	4400	77.2727	22.7273
84	27	3600	800	4400	81.8182	18.1818
84.5	27	3400	900	4300	79.0698	20.9302
85	27	3800	1200	5000	76	24
85.5	27	3800	1000	4800	79.1667	20.8333
86	27	3300	1500	4800	68.75	31.25
85.25	26.25	4300	900	5200	82.6923	17.3077
85	26.25	4500	1000	5500	81.8182	18.1818
85.75	26.25	4300	1100	5400	79.6296	20.3704
85.25	26.5	5200	700	5900	88.1356	11.8644
85	26.5	4800	800	5600	85.7143	14.2857
85.75	26.5	4200	900	5100	82.3529	17.6471
85.25	26.75	4500	700	5200	86.5385	13.4615
85	26.75	4400	900	5300	83.0189	16.9811
85.75	26.75	3800	1200	5000	76	24
84.25	24.75	2700	1700	4400	61.3636	38.6364
84.5	24.75	3100	1800	4900	63.2653	36.7347
84.75	24.75	3300	2200	5500	60	40
84.25	25	3500	1300	4800	72.9167	27.0833
84.75	25	3000	1800	4800	62.5	37.5
83.25	25.25	2700	1300	4000	67.5	32.5
83.5	25.25	2800	1600	4400	63.6364	36.3636
83.75	25.25	3300	1000	4300	76.7442	23.2558
84.25	25.25	3400	800	4200	80.9524	19.0476
84.5	25.25	3100	1500	4600	67.3913	32.6087
84.75	25.25	3000	2000	5000	60	40
83.75	25.5	4000	1600	5600	71.4286	28.5714
84.75	25.5	3300	1300	4600	71.7391	28.2609
82.75	25.75	3400	1000	4400	77.2727	22.7273
83	25.75	3100	900	4000	77.5	22.5
83.25	25.75	3500	800	4300	81.3953	18.6047
83.5	25.75	3800	700	4500	84.4444	15.5556
83.75	25.75	4100	1000	5100	80.3922	19.6078
84	25.75	4400	800	5200	84.6154	15.3846
84.25	25.75	3300	1100	4400	75	25
84.5	25.75	3400	1000	4400	77.2727	22.7273
84.75	25.75	37	800	837	4.42055	95.5795
85	25.75	3800	1300	5100	74.5098	25.4902
85.25	25.75	3800	1800	5600	67.8571	32.1429
85.5	25.75	2600	1400	4000	65	35
85.75	25.75	2500	1500	4000	62.5	37.5
86	25.75	3400	2000	5400	62.963	37.037
86.25	25.75	2500	2100	4600	54.3478	45.6522
82	26	2500	1200	3700	67.5676	32.4324
82.25	26	3300	1400	4700	70.2128	29.7872
82.5	26	3200	1000	4200	76.1905	23.8095
82.75	26	3400	900	4300	79.0698	20.9302
83.25	26	3200	1200	4400	72.7273	27.2727
83.75	26	4000	1200	5200	76.9231	23.0769
84.25	26	4500	700	5200	86.5385	13.4615
84.75	26	3600	1000	4600	78.2609	21.7391
85.25	26	4300	1300	5600	76.7857	23.2143
85.75	26	3400	900	4300	79.0698	20.9302
86.25	26	3900	1200	5100	76.4706	23.5294
82	26.25	2400	1000	3400	70.5882	29.4118
82.5	26.25	3000	1100	4100	73.1707	26.8293
82.75	26.25	3500	1000	4500	77.7778	22.2222
83	26.25	4000	1100	5100	78.4314	21.5686
83.25	26.25	3700	800	4500	82.2222	17.7778
83.5	26.25	3600	900	4500	80	20
83.75	26.25	3900	1000	4900	79.5918	20.4082
84	26.25	3900	1100	5000	78	22
84.25	26.25	4400	900	5300	83.0189	16.9811
84.5	26.25	4400	1200	5600	78.5714	21.4286
84.75	26.25	4700	900	5600	83.9286	16.0714
85.25	26.25	4000	1000	5000	80	20
85.5	26.25	3600	1200	4800	75	25
86	26.25	3900	1400	5300	73.5849	26.4151
86.25	26.25	3800	1800	5600	67.8571	32.1429
82	26.5	2800	1400	4200	66.6667	33.3333
82.25	26.5	2600	1000	3600	72.2222	27.7778
82.5	26.5	3000	1200	4200	71.4286	28.5714
82.75	26.5	3500	1100	4600	76.087	23.913
83.25	26.5	4000	700	4700	85.1064	14.8936
83.75	26.5	4500	1000	5500	81.8182	18.1818
84.25	26.5	3900	900	4800	81.25	18.75
84.75	26.5	4600	1000	5600	82.1429	17.8571
86.25	26.5	4700	1100	5800	81.0345	18.9655
82.75	26.75	2900	1500	4400	65.9091	34.0909
83	26.75	2900	1300	4200	69.0476	30.9524
83.25	26.75	3200	1200	4400	72.7273	27.2727
83.5	26.75	3600	1300	4900	73.4694	26.5306
83.75	26.75	3300	1000	4300	76.7442	23.2558
84	26.75	3900	900	4800	81.25	18.75
84.25	26.75	3500	800	4300	81.3953	18.6047
84.5	26.75	3200	1000	4200	76.1905	23.8095
84.75	26.75	4500	1100	5600	80.3571	19.6429
85.5	26.75	3800	1200	5000	76	24
86	26.75	2600	1400	4000	65	35
86.25	26.75	2900	1300	4200	69.0476	30.9524
83.75	27	3000	1200	4200	71.4286	28.5714
84.25	27	3200	1100	4300	74.4186	25.5814
84.75	27	3500	1300	4800	72.9167	27.0833
85.25	27	3500	1500	5000	70	30
85.75	27	3300	1400	4700	70.2128	29.7872
83.75	27.25	2800	1100	3900	71.7949	28.2051
84	27.25	3100	1200	4300	72.093	27.907
84.25	27.25	3100	1700	4800	64.5833	35.4167
84.5	27.25	3200	1100	4300	74.4186	25.5814
84.75	27.25	3000	1200	4200	71.4286	28.5714
85	27.25	3900	1400	5300	73.5849	26.4151
85.25	27.25	3500	1300	4800	72.9167	27.0833
85.5	27.25	3900	1400	5300	73.5849	26.4151
85.75	27.25	3500	1700	5200	67.3077	32.6923
84	24.75	2400	1800	4200	57.1429	42.8571
84	25.75	2100	1800	3900	53.8462	46.1538
85.25	25.5	3000	1600	4600	65.2174	34.7826
84.25	25.5	3200	1400	4600	69.5652	30.4348
83.25	25.5	3000	1300	4300	69.7674	30.2326
86.5	25.75	2800	1600	4400	63.6364	36.3636
86.5	26	2700	1300	4000	67.5	32.5
86.5	26.25	3100	1900	5000	62	38
85.75	26.25	3600	1600	5200	69.2308	30.7692
86.5	26.5	4200	1700	5900	71.1864	28.8136
86.5	26.75	3800	1800	5600	67.8571	32.1429
85.75	26.75	2800	1400	4200	66.6667	33.3333
86.75	26.25	3400	1300	4700	72.3404	27.6596
86.75	26.5	3500	1500	5000	70	30
86.75	26.75	3000	1300	4300	69.7674	30.2326
86.75	27	3300	1200	4500	73.3333	26.6667
86.5	27	3400	1600	5000	68	32
86.25	27	3400	1100	4500	75.5556	24.4444
83.25	27	3000	1300	4300	69.7674	30.2326
86	27.25	2800	1100	3900	71.7949	28.2051
86	27.5	2200	1500	3700	59.4595	40.5405
85.75	27.5	2800	1200	4000	70	30
85.5	27.5	3400	1000	4400	77.2727	22.7273
85.25	27.5	3000	1100	4100	73.1707	26.8293
85	27.5	3300	1200	4500	73.3333	26.6667
84.75	27.5	2700	1300	4000	67.5	32.5
87	26.25	2800	1100	3900	71.7949	28.2051
87	26.5	3200	1600	4800	66.6667	33.3333
87	26.75	3400	2000	5400	62.963	37.037
82.5	26.75	2500	1800	4300	58.1395	41.8605
