# Supplementary material for: Ganglion cells and displaced amacrine cells density in the retina of the collared peccary (Pecari tajacu)
Source: PLoS One. 2020 Oct 1;15(10):e0239719. doi: 10.1371/journal.pone.0239719 (PMC7529232; doi:10.1371/journal.pone.0239719)
Supplement: S6 Dataset — (XLSX) [file pone.0239719.s006.xlsx]

## Sheet: D.C M-5
93.9	6.3	500	1000	1500	33.3333	66.6667
93.6	7.1	600	1600	2200	27.2727	72.7273
93.4	8.1	475	2700	3175	14.9606	85.0394
93.3	9.1	500	1400	1900	26.3158	73.6842
93.2	10.1	700	2800	3500	20	80
93.2	11.1	600	2900	3500	17.1429	82.8571
93.2	12.1	500	1800	2300	21.7391	78.2609
93.3	13.1	700	2700	3400	20.5882	79.4118
93.4	14.1	1100	2800	3900	28.2051	71.7949
93.6	15.1	600	2500	3100	19.3548	80.6452
93.7	16.1	800	2500	3300	24.2424	75.7576
93.9	17.1	1000	2700	3700	27.027	72.973
94.6	19.2	1100	2900	4000	27.5	72.5
94.8	20.3	1000	2100	3100	32.2581	67.7419
95	21.3	1600	2900	4500	35.5556	64.4444
95.3	22.2	1800	2600	4400	40.9091	59.0909
95.7	23.2	1700	2700	4400	38.6364	61.3636
96.2	24.1	1800	2900	4700	38.2979	61.7021
96.6	25	2700	2600	5300	50.9434	49.0566
97	25.9	3700	2000	5700	64.9123	35.0877
97.5	26.7	2100	2900	5000	42	58
98.1	27.5			0	#DIV/0!	#DIV/0!
98.6	28.3			0	#DIV/0!	#DIV/0!
99.2	29.2			0	#DIV/0!	#DIV/0!
99.7	30	1800	2000	3800	47.3684	52.6316
100.2	30.8	1400	1800	3200	43.75	56.25
100.7	31.7	1800	2100	3900	46.1538	53.8462
101.2	32.2	1500	1600	3100	48.3871	51.6129
101.7	33.4	2000	800	2800	71.4286	28.5714
102.1	34.3	700	1200	1900	36.8421	63.1579
102.6	35.1	700	2000	2700	25.9259	74.0741
103.2	35.9	600	1300	1900	31.5789	68.4211
103.7	36.8	500	1300	1800	27.7778	72.2222
104.2	37.6	475	1500	1975	24.0506	75.9494
104.8	38.4	700	1200	1900	36.8421	63.1579
105.3	39.2	325	1000	1325	24.5283	75.4717
105.9	40	375	1025	1400	26.7857	73.2143

## Sheet: D.C. M-20
94	5.6	250	2950	3200	7.8125	92.1875
93	5.9	275	1925	2200	12.5	87.5
92.1	6.4	350	1775	2125	16.4706	83.5294
91.2	6.8	425	1550	1975	21.519	78.481
90.4	7.4	800	2000	2800	28.5714	71.4286
89.5	7.9	300	2025	2325	12.9032	87.0968
82.1	19.6	500	2500	3000	16.6667	83.3333
82	20.6	700	2000	2700	25.9259	74.0741
81.9	21.6	600	2700	3300	18.1818	81.8182
81.9	22.6	550	2175	2725	20.1835	79.8165
82	23.6	300	2350	2650	11.3208	88.6792
82.1	24.6	300	1825	2125	14.1176	85.8824
82.2	25.6	400	1700	2100	19.0476	80.9524
82.9	30.1	500	1700	2200	22.7273	77.2727
83.2	31.1	425	1775	2200	19.3182	80.6818
83.5	32.1	1000	2600	3600	27.7778	72.2222
84	33	1700	2300	4000	42.5	57.5
84.5	33.9	1400	2400	3800	36.8421	63.1579
85.1	34.7	800	2200	3000	26.6667	73.3333
85.7	35.5	900	1900	2800	32.1429	67.8571
86.3	36.2	600	2500	3100	19.3548	80.6452
94.5	41.2	900	1900	2800	32.1429	67.8571
95.5	41.4	900	2400	3300	27.2727	72.7273
96.5	41.5	800	1700	2500	32	68
97.4	41.6	500	1700	2200	22.7273	77.2727
98.4	41.7	600	1800	2400	25	75
99.4	41.7	550	1575	2125	25.8824	74.1176
100.4	41.8	500	1900	2400	20.8333	79.1667
101.4	41.7	300	1600	1900	15.7895	84.2105
102.4	41.7	350	1750	2100	16.6667	83.3333
103.3	41.6	500	2300	2800	17.8571	82.1429
104.3	41.4	600	2400	3000	20	80
105.2	41.1	500	1800	2300	21.7391	78.2609

## Sheet: D.C. M+5
94.7	5.6	600	2800	3400	17.6471	82.3529
95.5	6.3	600	1600	2200	27.2727	72.7273
96.3	7	700	1900	2600	26.9231	73.0769
97	7.7	625	2425	3050	20.4918	79.5082
97.7	8.5	800	2700	3500	22.8571	77.1429
98.3	9.2	800	2800	3600	22.2222	77.7778
99	10	700	2900	3600	19.4444	80.5556
99.6	10.9	600	2900	3500	17.1429	82.8571
100.1	11.6	1100	2300	3400	32.3529	67.6471
100.7	12.5	1400	2700	4100	34.1463	65.8537
101.2	13.2	1400	2500	3900	35.8974	64.1026
101.8	14.1	1000	2200	3200	31.25	68.75
102.3	14.9	1100	2400	3500	31.4286	68.5714
102.9	15.8	1300	2700	4000	32.5	67.5
103.4	16.6	1200	2400	3600	33.3333	66.6667
103.9	17.5	900	2800	3700	24.3243	75.6757
104.4	18.4	1900	2900	4800	39.5833	60.4167
104.9	19.3	1700	2300	4000	42.5	57.5
105.3	20.2	3700	2300	6000	61.6667	38.3333
105.7	21.1	2800	2300	5100	54.902	45.098
106.2	22	1800	2200	4000	45	55
106.6	22.9	1100	1900	3000	36.6667	63.3333
106.9	23.8	1400	2700	4100	34.1463	65.8537
107.2	24.7	1800	2700	4500	40	60
107.4	25.7	1000	2000	3000	33.3333	66.6667
107.5	26.7	2000	1600	3600	55.5556	44.4444
107.6	27.6	1700	2100	3800	44.7368	55.2632
107.5	28.5	700	2150	2850	24.5614	75.4386
107.5	29.5	600	1600	2200	27.2727	72.7273
107.4	30.4	800	1600	2400	33.3333	66.6667
106.7	35.9	800	900	1700	47.0588	52.9412
106.6	37	600	1600	2200	27.2727	72.7273
106.5	38	600	1000	1600	37.5	62.5
106.5	39	500	1525	2025	24.6914	75.3086
106.4	40	350	1200	1550	22.5806	77.4194

## Sheet: D.C M+10
95.4	5.7	300	2000	2300	13.0435	86.9565
96.4	5.8	500	1900	2400	20.8333	79.1667
97.4	6.2	450	1650	2100	21.4286	78.5714
98.3	6.6	700	2500	3200	21.875	78.125
99.2	7.1	800	1300	2100	38.0952	61.9048
100	7.6	550	1900	2450	22.449	77.551
100.9	8.2	800	2200	3000	26.6667	73.3333
101.7	8.8	900	2500	3400	26.4706	73.5294
104	10.7	700	2800	3500	20	80
104.7	11.4	800	2500	3300	24.2424	75.7576
105.4	12.2	900	2400	3300	27.2727	72.7273
106	13	625	2500	3125	20	80
106.7	13.8	800	2500	3300	24.2424	75.7576
107.2	14.5	900	2500	3400	26.4706	73.5294
107.9	15.3	1300	2600	3900	33.3333	66.6667
108.4	16.1	1400	2400	3800	36.8421	63.1579
109.1	16.9	2100	2400	4500	46.6667	53.3333
109.6	17.7	2100	2300	4400	47.7273	52.2727
110.1	18.1	1500	2700	4200	35.7143	64.2857
110.5	19.5	1000	2500	3500	28.5714	71.4286
110.9	20.4	1100	1900	3000	36.6667	63.3333
111.3	21.3	1200	2700	3900	30.7692	69.2308
111.7	22.3	1100	1500	2600	42.3077	57.6923
112	23.2	1400	1700	3100	45.1613	54.8387
112.3	24.2	700	2100	2800	25	75
112	27.4	500	1700	2200	22.7273	77.2727
112	28.4	800	1700	2500	32	68
111.9	29.4	600	1200	1800	33.3333	66.6667
111.7	30.4	500	1500	2000	25	75
111.4	31.3	600	1400	2000	30	70
111.2	32.3	600	1600	2200	27.2727	72.7273
110.8	33.2	500	900	1400	35.7143	64.2857
106.9	39.2	400	900	1300	30.7692	69.2308
106.6	40.2	300	1050	1350	22.2222	77.7778

## Sheet: D.C M0
94.5	5.7	350	1950
94.6	6.6	375	1775
94.8	7.5	500	2100
94.9	8.5	700	1600	2300	30.4348	69.5652
95.2	9.5	575	2525	3100	18.5484	81.4516
95.4	10.5	600	2700	3300	18.1818	81.8182
95.7	11.5	650	2875	3525	18.4397	81.5603
96	12.4	800	2800	3600	22.2222	77.7778
96.3	13.3	600	2400	3000	20	80
96.7	14.2	800	2300	3100	25.8065	74.1935
97.1	15.2	700	2900	3600	19.4444	80.5556
97.6	16.1	1000	2300	3300	30.303	69.697
98	17	700	2600	3300	21.2121	78.7879
98.4	17.8	1300	2100	3400	38.2353	61.7647
98.9	18.8	700	2500	3200	21.875	78.125
99.3	19.6	500	2600	3100	16.129	83.871
99.5	20.8	800	2300	3100	25.8065	74.1935
100.3	21.4			0	#DIV/0!	#DIV/0!
100.8	22.3			0	#DIV/0!	#DIV/0!
101.3	23.2			0	#DIV/0!	#DIV/0!
101.8	24.1			0	#DIV/0!	#DIV/0!
102.3	24.9			0	#DIV/0!	#DIV/0!
102.8	25.8			0	#DIV/0!	#DIV/0!
103.4	26.7			0	#DIV/0!	#DIV/0!
103.8	27.8	700	2400	3100	22.5806	77.4194
104.4	28.4	600	2500	3100	19.3548	80.6452
104.8	29.2	1100	1800	2900	37.931	62.069
105.3	31.1	800	2700	3500	22.8571	77.1429
105.5	32.1	800	1900	2700	29.6296	70.3704
105.6	33.1	1100	1700	2800	39.2857	60.7143
105.7	34.1	600	1200	1800	33.3333	66.6667
105.7	35.1	600	1300	1900	31.5789	68.4211
105.8	36.1	700	1100	1800	38.8889	61.1111
106	37.1	500	1300	1800	27.7778	72.2222
106.1	38.1	600	1700	2300	26.087	73.913
106.2	39.1	400	1100	1500	26.6667	73.3333
106.1	40.1	350	1175	1525	22.9508	77.0492

## Sheet: D.C P0
111.4	15	400	1800	2200	18.1818	81.8182
110.6	15.6	425	2150	2575	16.5049	83.4951
109.8	16.3	1500	1900	3400	44.1176	55.8824
109.1	16.9	2100	2400	4500	46.6667	53.3333
108.3	17.6	1500	1200	2700	55.5556	44.4444
107.6	18.2	3100	800	3900	79.4872	20.5128
106.8	18.8	3800	1100	4900	77.551	22.449
106	19.5	4100	1100	5200	78.8462	21.1538
105.3	20.2	3700	2300	6000	61.6667	38.3333
104.6	20.8	3300	1900	5200	63.4615	36.5385
103.8	21.5	2600	2700	5300	49.0566	50.9434
103	22.1	2000	1800	3800	52.6316	47.3684
102.2	22.7	1800	2100	3900	46.1538	53.8462
101.3	23.2			0	#DIV/0!	#DIV/0!
100.4	23.7			0	#DIV/0!	#DIV/0!
99.6	24.2	1500	1900	3400	44.1176	55.8824
98.7	24.6	2300	1500	3800	60.5263	39.4737
97.9	25.1	3200	1800	5000	64	36
97	25.9	3700	2000	5700	64.9123	35.0877
96.1	26.5	3400	2200	5600	60.7143	39.2857
95.3	27.1	3700	2100	5800	63.7931	36.2069
94.5	27.7	2800	2200	5000	56	44
93.7	28.2	2900	2700	5600	51.7857	48.2143
92.9	28.6	3700	2900	6600	56.0606	43.9394
91.9	29.1	3200	2100	5300	60.3774	39.6226
91	29.5	3400	2300	5700	59.6491	40.3509
90.2	30	2700	2300	5000	54	46
89.4	30.6	2600	1800	4400	59.0909	40.9091
88.5	31.1	2800	2400	5200	53.8462	46.1538
87.6	31.5	2400	2400	4800	50	50
86.7	31.9	2400	2700	5100	47.0588	52.9412
85.8	32.3	1700	2300	4000	42.5	57.5
84.9	32.7	1600	2600	4200	38.0952	61.9048
84	33	1700	2300	4000	42.5	57.5
83	33.4	1200	2400	3600	33.3333	66.6667

## Sheet: D.C M-10
94	5.8	500	1900	2400	20.8333	79.1667
93.4	6.6	600	1500	2100	28.5714	71.4286
92.9	7.5	400	1675	2075	19.2771	80.7229
92.5	8.4	800	1600	2400	33.3333	66.6667
92	9.3	800	2050	2850	28.0702	71.9298
91.5	10.1	900	2400	3300	27.2727	72.7273
91.1	11	600	2700	3300	18.1818	81.8182
90.6	12	450	2625	3075	14.6341	85.3659
90.2	12.9	600	1600	2200	27.2727	72.7273
89.6	20.1	700	2800	3500	20	80
89.9	21.1	700	2400	3100	22.5806	77.4194
90.1	22.1	800	2800	3600	22.2222	77.7778
90.5	23.1	800	2300	3100	25.8065	74.1935
90.8	24	700	2700	3400	20.5882	79.4118
91.2	24.9	900	2500	3400	26.4706	73.5294
91.6	25.8	1500	2200	3700	40.5405	59.4595
92	26.8	1500	2700	4200	35.7143	64.2857
92.4	27.7	2800	2900	5700	49.1228	50.8772
92.9	28.6	3700	2900	6600	56.0606	43.9394
93.4	29.4	2100	2500	4600	45.6522	54.3478
93.9	30.4	1700	2500	4200	40.4762	59.5238
94.4	31.2			0	#DIV/0!	#DIV/0!
94.9	32			0	#DIV/0!	#DIV/0!
95.5	32.8	800	2300	3100	25.8065	74.1935
96.1	33.6	1100	1900	3000	36.6667	63.3333
96.7	34.4	900	1400	2300	39.1304	60.8696
97.5	35.3	800	2600	3400	23.5294	76.4706
98.3	36	1300	2500	3800	34.2105	65.7895
99	36.6	800	1300	2100	38.0952	61.9048
99.8	37.2	700	1500	2200	31.8182	68.1818
100.6	37.7	800	1100	1900	42.1053	57.8947
101.5	38.3	600	1700	2300	26.087	73.913
102.4	38.8	700	1800	2500	28	72
103.2	39.3	600	1500	2100	28.5714	71.4286
104	39.9	400	1475	1875	21.3333	78.6667
104.9	40.3	600	1500	2100	28.5714	71.4286
105.8	40.5	300	1775	2075	14.4578	85.5422

## Sheet: D.C M-15
93.7	6	275	2150	2425	11.3402	88.6598
92.9	6.6	450	2675	3125	14.4	85.6
92.2	7.2	500	1900	2400	20.8333	79.1667
91.5	7.9	425	2000	2425	17.5258	82.4742
90.8	8.7	600	1900	2500	24	76
90.4	9.4	450	2050	2500	18	82
89.5	10.2	500	1500	2000	25	75
85.9	19.9	500	2900	3400	14.7059	85.2941
85.8	20.9	700	1600	2300	30.4348	69.5652
85.8	21.9	700	2100	2800	25	75
85.9	22.9	500	2000	2500	20	80
86	23.9	800	1900	2700	29.6296	70.3704
86.1	24.9	900	2400	3300	27.2727	72.7273
86.3	25.9	600	1900	2500	24	76
86.6	26.8	700	2700	3400	20.5882	79.4118
87.1	28.4	1000	2600	3600	27.7778	72.2222
87.5	29.3	1500	2900	4400	34.0909	65.9091
88	30.2	1900	2700	4600	41.3043	58.6957
88.5	31.1	2800	2400	5200	53.8462	46.1538
89	32	2700	2500	5200	51.9231	48.0769
89.4	32.8	1100	2800	3900	28.2051	71.7949
90	33.7	1400	1800	3200	43.75	56.25
90.6	34.4	875	2325	3200	27.3438	72.6562
91.3	35.1	800	2000	2800	28.5714	71.4286
92.1	35.8	800	1800	2600	30.7692	69.2308
92.8	36.3	700	1900	2600	26.9231	73.0769
96.2	38.8	600	1900	2500	24	76
97.1	39.2	700	2100	2800	25	75
98	39.6	475	1175	1650	28.7879	71.2121
98.9	39.9	700	1500	2200	31.8182	68.1818
99.9	40.2	700	1300	2000	35	65
100.9	40.3	700	1200	1900	36.8421	63.1579
101.9	40.5	300	1550	1850	16.2162	83.7838
102.9	40.6	550	1350	1900	28.9474	71.0526
103.9	40.7	600	1700	2300	26.087	73.913
104.8	40.8	425	1150	1575	26.9841	73.0159
105.8	40.7	300	1700	2000	15	85

## Sheet: D.c.A.T
104	18	1800	2300	4100	43.9024	56.0976
104.5	18	1800	2400	4200	42.8571	57.1429
105	18	2100	2400	4500	46.6667	53.3333
105.5	18	3400	2300	5700	59.6491	40.3509
106	18	3600	2200	5800	62.069	37.931
106.5	18	2800	1600	4400	63.6364	36.3636
107	18	3600	1700	5300	67.9245	32.0755
107.5	18	3100	1200	4300	72.093	27.907
104	18.5	2300	2100	4400	52.2727	47.7273
104.5	18.5	2800	2700	5500	50.9091	49.0909
105	18.5	2400	2300	4700	51.0638	48.9362
105.5	18.5	1600	1500	3100	51.6129	48.3871
106	18.5	3000	2000	5000	60	40
106.5	18.5	3600	1600	5200	69.2308	30.7692
107	18.5	3500	1700	5200	67.3077	32.6923
107.5	18.5	3000	1700	4700	63.8298	36.1702
106.25	18.75	4100	700	4800	85.4167	14.5833
106.5	18.75	4000	1000	5000	80	20
106.75	18.75	3900	1100	5000	78	22
104	19	2700	2400	5100	52.9412	47.0588
104.5	19	1900	2200	4100	46.3415	53.6585
105	19	2700	2600	5300	50.9434	49.0566
105.5	19	2600	1900	4500	57.7778	42.2222
106	19	3700	1600	5300	69.8113	30.1887
106.25	19	3000	900	3900	76.9231	23.0769
106.5	19	4100	1300	5400	75.9259	24.0741
106.75	19	4100	1000	5100	80.3922	19.6078
107	19	4100	1600	5700	71.9298	28.0702
107.5	19	3700	1100	4800	77.0833	22.9167
106.25	19.25	4200	1100	5300	79.2453	20.7547
106.5	19.25	4100	1300	5400	75.9259	24.0741
106.75	19.25	4500	1200	5700	78.9474	21.0526
104.5	19.5	1800	2700	4500	40	60
105	19.5	2500	2200	4700	53.1915	46.8085
105.5	19.5	3500	2100	5600	62.5	37.5
106	19.5	3400	1500	4900	69.3878	30.6122
106.25	19.5	4800	1200	6000	80	20
106.5	19.5	5100	1400	6500	78.4615	21.5385
106.75	19.5	4800	1400	6200	77.4194	22.5806
107	19.5	3300	800	4100	80.4878	19.5122
107.5	19.5	2800	1300	4100	68.2927	31.7073
106.25	19.75	4000	1200	5200	76.9231	23.0769
106.5	19.75	4200	1200	5400	77.7778	22.2222
106.75	19.75	4200	1300	5500	76.3636	23.6364
104.5	20	1400	1200	2600	53.8462	46.1538
105.5	20	3800	1600	5400	70.3704	29.6296
106	20	3900	1700	5600	69.6429	30.3571
106.5	20	2800	1500	4300	65.1163	34.8837
104	20.5	3900	1500	5400	72.2222	27.7778
104.5	20.5	3600	1200	4800	75	25
105	20.5	2300	1900	4200	54.7619	45.2381
105.5	20.5	3500	1100	4600	76.087	23.913
105.75	17.75	2300	2000	4300	53.4884	46.5116
106	17.75	2600	2200	4800	54.1667	45.8333
106.25	17.75	2400	1800	4200	57.1429	42.8571
106.75	17.75	2200	1900	4100	53.6585	46.3415
107	17.75	2700	1800	4500	60	40
107.25	17.75	2200	2000	4200	52.381	47.619
105.75	18	2600	2400	5000	52	48
106.25	18	3000	1800	4800	62.5	37.5
106.75	18	3200	1900	5100	62.7451	37.2549
107.25	18	3100	1700	4800	64.5833	35.4167
105.75	18.25	2700	2000	4700	57.4468	42.5532
106	18.25	2900	1500	4400	65.9091	34.0909
106.25	18.25	3700	1800	5500	67.2727	32.7273
106.75	18.25	3800	2000	5800	65.5172	34.4828
107	18.25	3200	1300	4500	71.1111	28.8889
107.25	18.25	3600	1000	4600	78.2609	21.7391
106.25	18.5	3600	1600	5200	69.2308	30.7692
106.75	18.5	3500	1300	4800	72.9167	27.0833
107.25	18.5	3000	1200	4200	71.4286	28.5714
105.75	18.75	1400	1000	2400	58.3333	41.6667
106	18.75	3000	1800	4800	62.5	37.5
107	18.75	3200	1400	4600	69.5652	30.4348
107.25	18.75	3800	1500	5300	71.6981	28.3019
107.5	18.75	4000	1100	5100	78.4314	21.5686
107.75	18.75	3300	1900	5200	63.4615	36.5385
105.75	19	3500	2400	5900	59.322	40.678
107.25	19	3700	1200	4900	75.5102	24.4898
107.75	19	3000	1500	4500	66.6667	33.3333
105.25	19.25	3000	1700	4700	63.8298	36.1702
105.5	19.25	3000	1700	4700	63.8298	36.1702
105.75	19.25	3400	1600	5000	68	32
106	19.25	4000	1700	5700	70.1754	29.8246
107	19.25	3600	1000	4600	78.2609	21.7391
107.25	19.25	3800	800	4600	82.6087	17.3913
107.5	19.25	3900	1100	5000	78	22
107.75	19.25	3600	1400	5000	72	28
105.25	19.5	3100	2000	5100	60.7843	39.2157
105.75	19.5	3500	1700	5200	67.3077	32.6923
105.25	19.75	3100	1300	4400	70.4545	29.5455
105.5	19.75	4200	1900	6100	68.8525	31.1475
105.75	19.75	4100	1400	5500	74.5455	25.4545
106	19.75	3900	900	4800	81.25	18.75
107	19.75	3600	1000	4600	78.2609	21.7391
105.25	20	3900	1400	5300	73.5849	26.4151
105.75	20	3700	1000	4700	78.7234	21.2766
106.25	20	3200	1000	4200	76.1905	23.8095
106.75	20	2500	1100	3600	69.4444	30.5556
107	20	2100	1200	3300	63.6364	36.3636
103.75	20.25	3600	1600	5200	69.2308	30.7692
104	20.25	3000	1900	4900	61.2245	38.7755
104.25	20.25	3200	1800	5000	64	36
104.5	20.25	3000	1400	4400	68.1818	31.8182
104.75	20.25	3800	1100	4900	77.551	22.449
105.25	20.25	4000	1500	5500	72.7273	27.2727
105.5	20.25	3800	1000	4800	79.1667	20.8333
105.75	20.25	3300	1400	4700	70.2128	29.7872
106	20.25	3600	1200	4800	75	25
106.25	20.25	3100	1000	4100	75.6098	24.3902
103.75	20.5	3900	1400	5300	73.5849	26.4151
104.25	20.5	4000	1400	5400	74.0741	25.9259
104.75	20.5	4100	1000	5100	80.3922	19.6078
105.25	20.5	3400	1000	4400	77.2727	22.7273
105.75	20.5	3500	1200	4700	74.4681	25.5319
103.75	20.75	3700	1800	5500	67.2727	32.7273
104	20.75	3800	1600	5400	70.3704	29.6296
104.25	20.75	3800	1700	5500	69.0909	30.9091
104.5	20.75	3900	1200	5100	76.4706	23.5294
104.75	20.75	3900	1500	5400	72.2222	27.7778
105.25	20.75	3000	1200	4200	71.4286	28.5714
105.5	20.75	3100	1800	4900	63.2653	36.7347
105.75	20.75	3000	1600	4600	65.2174	34.7826
107.5	18.25	3400	1000	4400	77.2727	22.7273
106.5	18.25	3400	800	4200	80.9524	19.0476
107.75	18.5	2900	1000	3900	74.359	25.641
106.25	18.5	4000	900	4900	81.6327	18.3673
108	18.75	3200	1100	4300	74.4186	25.5814
105.5	18.75	2200	1700	3900	56.4103	43.5897
108	19	3000	1600	4600	65.2174	34.7826
108	19.25	2700	1700	4400	61.3636	38.6364
105.25	19.25	3100	1700	4800	64.5833	35.4167
108	19.5	2500	1200	3700	67.5676	32.4324
107.75	19.5	3400	1300	4700	72.3404	27.6596
107.25	19.5	2800	1100	3900	71.7949	28.2051
107.25	19.75	3100	1400	4500	68.8889	31.1111
105	19.75	2800	1500	4300	65.1163	34.8837
107.25	20	2500	1000	3500	71.4286	28.5714
106.5	20	3000	1200	4200	71.4286	28.5714
105	20	3100	1400	4500	68.8889	31.1111
104.75	20	3400	1800	5200	65.3846	34.6154
104	20	2400	1900	4300	55.814	44.186
103.75	20	2100	1900	4000	52.5	47.5
103.5	20	2500	2000	4500	55.5556	44.4444
105	20.25	2800	1500	4300	65.1163	34.8837
103.5	20.25	2300	1700	4000	57.5	42.5
106.25	20.5	2000	1300	3300	60.6061	39.3939
106.5	20.5	2400	1600	4000	60	40
103.5	20.5	2800	1600	4400	63.6364	36.3636
106	20.75	2700	1300	4000	67.5	32.5
105	20.75	3400	1200	4600	73.913	26.087
103.5	20.75	3400	1700	5100	66.6667	33.3333
105	21	3300	1100	4400	75	25
104.75	21	2800	1000	3800	73.6842	26.3158
104.5	21	4000	1200	5200	76.9231	23.0769
104.25	21	3300	1300	4600	71.7391	28.2609
104	21	2800	1400	4200	66.6667	33.3333
103.75	21	2700	1600	4300	62.7907	37.2093
103.5	21	2600	1900	4500	57.7778	42.2222
104.75	21.25	3400	1800	5200	65.3846	34.6154
104.5	21.25	3400	1200	4600	73.913	26.087
104.25	21.25	2900	1700	4600	63.0435	36.9565
